# Supplementary material for: Preferences for cesarean section among pregnant women at a tertiary hospital in Ho Chi Minh City, Vietnam: Influencing factors and implications for prenatal care
Source: PLoS One. 2025 Oct 29;20(10):e0335082. doi: 10.1371/journal.pone.0335082 (PMC12571310; doi:10.1371/journal.pone.0335082)
Supplement: S1 Data — (ZIP) [file pone.0335082.s001.zip]

Archive with 3 entries (3 files):
- Data dictionary.docx
- Data.xlsx
- Questionnaire.docx
