# Supplementary material for: Preferences for cesarean section among pregnant women at a tertiary hospital in Ho Chi Minh City, Vietnam: Influencing factors and implications for prenatal care
Source: PLoS One. 2025 Oct 29;20(10):e0335082. doi: 10.1371/journal.pone.0335082 (PMC12571310; doi:10.1371/journal.pone.0335082)
Supplement: S1 Data — (ZIP) [file pone.0335082.s001.zip › Data.xlsx]

## Sheet: Sheet1
id	a1	a2	a3	a4	a5	a6	a7	a8	a11	a12	a15	a17	b1	b2	b2b	b3	b4	b5	b6	b7	b9	b11	b12	b13	b14	b15	b16	b17	b18	c1	c2	c3	c4	c7	c8	c9	c12	c13	c14	c15	c16	c17	c19	c20	c22	c24	d1	d2	d3
1	18	0	1	2	2	155	77	5	2	0	0	0	1	4	0						1	0	0	38.5	3096	0	1	2	0	1	1	1	0	0	1	1	0	0	1	0	0	0	0	0	0	0	1	1	1
2	21	0	1	3	3	165	68	1	1	1	0	0	1	4	0						1	0	0	39.1	3100	0	3	1	0	1	1	1	0	1	0	1	0	0	0	0	0	0	1	1	0	0	1	0	1
3	24	0	1	2	3	159	52	4	4	1	0	0	1	4	0						0	0	0	37.2	3100	0	1	2	0	0	1	1	1	1	1	1	1	1	0	1	0	0	1	1	0	0	1	1	1
4	22	1	1	3	4	155	66	3	2	1	1	1	1	4	0						1	0	0	37	3000	0	3	1	0	1	1	1	1	1	1	0	0	0	0	1	0	1	0	0	0	0	1	1	1
5	34	0	1	1	4	156	77	3	1	1	0	0	1	4	0						0	0	1	37	2100	1	1	2	0	1	1	1	1	1	1	1	1	1	1	0	0	0	0	0	0	1	1	1	1
6	21	1	1	3	2	157	55	1	2	1	0	0	2	1	1	0	0	0	0	0	0	0	0	37	3100	0	1	2	0	1	1	1	1	0	1	1	1	1	0	0	0	0	1	0	0	0	1	1	1
7	31	0	1	3	4	165	63	1	1	1	0	0	3	1	1	0	1	0	1	1	0	0	0	37	2800	0	1	3	0	0	1	1	0	1	0	0	1	1	0	0	0	0	1	0	0	0	1	1	1
8	36	0	1	1	4	160	72	3	4	1	1	0	2	1	1	0	0	0	0	0	1	0	0	39	3000	0	3	2	0	1	1	0	0	0	1	0	0	0	0	0	0	0	1	0	0	0	1	1	1
9	37	0	2	3	4	160	62	3	2	1	0	0	3	1	1	0	0	0	0	0	1	0	0	37.2	3023	0	1	2	0	1	0	1	1	1	1	1	0	0	0	1	1	0	0	0	0	0	1	1	1
10	38	0	3	1	1	155	67	2	2	1	0	0	2	1	1	0	0	0	0	0	0	0	0	37.1	2582	0	1	2	0	1	1	1	1	1	1	0	0	0	0	1	0	0	0	0	0	0	1	1	1
11	23	1	1	1	2	158	67	2	2	0	1	0	1	4	0						1	0	0	37.4	2600	0	1	1	0	1	1	1	1	1	1	1	0	1	1	1	0	0	0	0	0	0	1	1	1
12	25	0	1	3	4	153	70	4	1	1	1	1	1	4	0						0	0	0	38	2750	0	1	2	0	0	0	1	1	1	1	1	1	0	0	1	0	0	0	0	0	0	1	1	1
13	39	0	1	1	4	163	70	4	2	1	0	1	3	1	1	0	0	0	0	0	0	0	0	38	3026	0	1	3	0	0	0	0	1	1	1	1	0	0	0	0	0	0	1	0	0	0	1	1	1
14	32	1	1	1	4	165	70	3	2	1	1	0	1	4	0						0	0	0	37.3	3079	0	3	2	0	1	1	0	0	1	1	0	0	0	0	0	0	0	0	0	0	0	1	1	1
15	29	1	1	2	4	153	57	5	2	1	1	1	1	4	0						0	0	0	36	2300	0	1	2	0	1	1	1	1	1	1	1	1	0	1	1	0	0	1	0	0	0	1	0	1
16	37	1	1	3	1	155	63	1	2	1	0	0	3	1	1	0	0	0	0	1	0	0	0	37.2	2245	1	1	3	0	1	1	1	1	0	0	1	0	0	0	0	0	0	0	0	0	0	1	1	1
17	28	1	1	3	3	160	57	2	2	1	0	0	1	4	0						0	0	0	38	2900	0	1	2	0	1	1	1	1	1	1	1	1	1	0	0	0	0	0	0	0	1	1	1	0
18	39	0	1	3	3	157	56	2	1	0	0	0	1	4	0						1	0	0	37.1	2800	0	1	1	0	1	1	0	0	0	1	0	1	1	0	0	0	0	1	0	0	1	1	0	0
19	28	0	1	3	4	158	64	3	3	1	0	1	2	1	1	0	0	0	0	0	0	0	0	38.6	3300	0	1	2	0	1	1	0	0	0	0	1	1	1	1	0	0	0	1	0	0	1	1	1	1
20	32	0	1	3	3	162	60	1	1	1	0	0	3	1	1	0	0	0	0	0	1	0	0	38.3	3700	0	1	3	0	1	0	0	0	1	0	0	0	0	0	0	0	0	0	0	0	0	1	1	1
21	23	1	1	3	3	160	59	4	2	1	0	0	1	4	0						0	0	0	37	3300	0	1	2	0	1	1	1	1	1	1	0	0	1	0	0	0	0	0	0	0	0	1	0	0
22	30	1	1	3	3	155	75	1	2	1	0	0	3	1	1	0	0	0	1	0	0	1	0	36.4	2500	1	1	3	0	1	1	0	1	1	1	1	1	0	0	0	0	0	0	0	0	0	1	0	0
23	26	1	1	3	3	150	63	2	2	1	1	1	1	4	0						0	0	1	37.5	2700	1	1	2	0	1	1	0	1	1	1	0	0	0	0	0	0	0	0	0	0	0	1	1	1
24	30	1	1	4	4	153	54	3	2	1	0	1	1	4	0						0	0	0	37.1	2900	0	1	2	0	1	1	1	1	1	1	1	1	0	0	0	0	0	0	0	0	1	1	1	1
25	28	1	1	3	3	154	61	2	2	1	0	1	1	4	0						1	0	0	37.1	2800	0	3	2	0	1	1	1	1	1	1	1	1	0	1	0	0	0	1	0	0	0	1	1	1
26	26	0	1	1	4	160	68	3	3	1	1	1	1	4	0						1	0	0	38	3100	0	1	2	0	1	1	1	1	1	1	1	0	0	1	0	0	0	0	0	0	0	1	1	1
27	29	1	1	3	3	155	53	5	3	1	0	0	1	4	0						1	0	0	37.1	2800	0	1	2	0	1	1	1	1	1	1	1	0	0	0	0	0	0	1	0	0	0	1	1	1
28	20	0	1	3	4	150	54	3	3	1	0	1	1	4	0						1	0	0	37.2	2300	1	1	2	0	1	1	1	1	1	1	0	1	1	1	0	0	0	1	0	0	0	1	1	1
29	33	1	1	3	2	157	67	4	4	1	1	1	2	1	1	0	0	0	0	0	1	0	0	38.3	2970	0	3	2	0	1	1	0	0	0	1	0	0	0	0	0	0	0	1	0	0	0	1	1	1
30	25	1	1	3	4	160	73	3	3	1	0	1	1	4	0						0	0	0	37.4	3400	0	3	2	0	1	0	1	1	1	1	1	1	0	0	0	0	0	1	0	0	0	1	1	1
31	28	1	1	3	3	157	68	2	2	1	0	1	1	4	0						0	0	0	38.2	3600	0	3	2	0	1	0	1	1	1	1	0	0	0	0	0	0	0	1	0	0	0	1	1	1
32	39	0	1	3	3	152	65	2	3	1	0	0	2	1	1	0	0	0	1	0	1	0	0	38.5	3400	0	1	2	0	1	1	0	0	1	1	0	1	0	0	0	0	0	1	0	0	1	1	1	1
33	36	0	1	1	3	155	78	2	3	1	1	0	2	2	2						0	0	0	38.6	3100	0	1	2	0	1	0	1	1	1	1	1	0	0	0	0	0	0	0	0	0	1	1	1	1
34	30	1	1	1	3	165	71	2	2	1	1	1	1	4	0						0	0	0	38.2	3000	0	1	2	0	1	0	1	1	1	1	1	0	0	0	0	0	0	1	0	0	0	1	1	1
35	25	1	1	3	3	158	71	2	3	1	1	1	1	4	0						0	0	0	39.1	3200	0	3	2	0	1	0	1	1	1	1	1	0	0	0	0	0	0	0	0	0	0	1	1	1
36	18	0	1	3	3	150	61	1	2	1	0	0	1	4	0						1	0	0	37.1	2800	0	1	2	1	1	0	1	1	1	1	1	1	0	1	0	0	0	0	0	0	0	1	1	1
37	27	0	1	2	3	158	69	3	1	1	0	0	1	4	0						0	0	0	38	3000	0	1	2	0	1	0	1	1	1	1	1	1	0	1	0	1	0	0	1	0	0	1	1	1
38	31	1	1	3	3	150	58	1	2	1	1	1	2	1	1	0	0	0	0	0	0	0	0	37	2580	0	3	2	0	1	1	1	1	1	1	1	0	0	1	0	0	0	0	0	0	0	1	1	1
39	26	0	1	3	3	160	66	1	1	1	0	1	1	4	0						0	0	0	36.6	2693	0	1	1	0	1	1	1	1	1	1	1	0	0	0	0	0	0	0	0	0	0	1	1	1
40	23	0	1	2	4	158	52	1	1	1	0	0	1	4	0						0	0	0	38	2760	0	1	2	0	1	1	1	1	1	1	0	0	0	0	0	0	0	0	0	0	0	1	1	1
41	29	0	1	1	4	150	55	4	2	1	0	0	2	2	2						0	0	0	36.1	2566	0	3	2	1	1	0	1	1	1	1	1	1	1	1	1	0	0	0	0	0	0	1	1	1
42	30	1	1	3	3	160	69	3	2	0	0	0	1	4	0						0	0	0	39	3400	0	1	2	0	1	1	0	1	0	1	1	1	1	0	0	0	0	1	0	0	0	1	1	1
43	27	0	1	1	2	160	72	1	1	1	0	0	3	1	1	0	0	0	0	0	0	0	0	36	2500	0	3	3	0	1	1	0	0	0	1	0	0	1	0	0	0	0	1	0	0	0	1	0	1
44	29	0	1	2	1	150	71	5	1	1	0	0	1	4	0						1	0	0	39.4	3100	0	1	1	0	1	1	1	1	1	1	1	0	0	1	0	0	0	0	0	0	1	1	0	0
45	25	0	1	3	4	155	70	1	1	1	0	0	1	4	0						0	0	0	38	2600	1	3	2	0	1	1	1	1	1	1	1	0	0	0	1	0	0	0	0	0	0	1	0	1
46	27	0	1	3	4	158	75	5	2	1	0	1	1	4	0						0	0	0	40	3500	0	1	2	0	1	1	1	1	1	1	0	1	0	1	0	0	0	0	0	0	0	1	1	1
47	26	1	1	3	4	150	62	3	2	1	0	1	1	4	0						1	0	0	37.6	2846	0	3	2	0	1	1	0	0	0	0	0	0	0	0	1	0	0	0	0	0	0	1	1	1
48	22	1	1	1	3	158	66	2	1	1	0	0	1	4	0						0	0	0	36.6	2400	0	1	1	1	1	1	1	1	1	1	1	0	0	0	1	1	1	1	1	0	0	1	1	1
49	24	1	1	3	2	163	65	1	4	1	0	0	1	4	0						0	0	0	40	2900	0	1	1	0	1	1	0	0	0	0	0	0	1	0	1	0	0	0	0	0	0	1	1	1
50	31	0	1	3	3	168	91	2	2	1	0	1	1	4	0						1	0	0	38.4	3600	0	3	2	0	1	1	1	1	1	1	1	0	0	1	1	0	0	0	0	0	0	1	1	1
51	27	0	1	3	4	158	59	3	2	1	0	1	1	4	0						0	0	0	38	3000	0	1	2	0	1	1	0	1	1	1	1	0	0	0	0	0	0	1	0	0	0	1	1	1
52	38	0	1	1	2	152	65	1	1	1	0	0	3	1	1	0	0	0	0	0	0	0	0	36.1	3000	0	3	3	0	0	0	1	1	1	1	1	1	1	0	0	0	0	0	0	0	0	1	1	1
53	25	1	1	4	2	150	55	1	2	1	0	1	1	4	0						0	0	0	36	2600	1	1	2	0	1	1	0	0	1	0	1	1	1	0	0	0	0	0	0	0	0	1	0	1
54	36	1	1	3	3	154	61	2	2	1	0	0	2	1	1	0	0	0	0	0	0	0	0	36	2500	0	1	2	0	1	1	1	1	1	1	1	0	1	0	0	0	0	0	0	0	0	1	1	1
55	31	0	1	2	3	170	70	3	4	1	0	0	1	4	0						1	0	0	37	2500	1	1	3	0	1	1	1	1	1	1	1	0	0	1	0	0	0	1	1	0	0	1	0	1
56	26	1	1	3	4	158	85	3	2	1	0	1	1	4	0						0	0	0	36	2700	0	1	2	0	1	1	0	0	0	0	0	0	0	0	0	0	0	0	0	0	0	1	0	1
57	18	0	1	3	3	168	77	5	1	0	0	1	1	4	0						0	0	0	36.3	2800	0	1	2	0	1	0	1	1	0	1	1	0	0	1	0	0	0	0	0	0	0	0	0	1
58	34	1	1	3	1	167	61	2	1	1	0	1	2	2	2						1	0	0	36.6	3100	0	1	2	1	0	0	0	1	1	1	1	1	0	1	0	0	0	0	0	0	0	1	1	1
59	28	0	1	2	4	165	66	3	2	1	0	0	1	4	0						1	0	0	37	2900	0	1	2	0	1	1	0	1	0	0	1	1	1	1	0	0	0	0	0	0	0	1	1	1
60	33	0	1	3	2	155	66	1	3	1	0	0	2	1	1	0	0	0	0	0	0	0	0	37	2800	0	1	2	0	1	1	1	0	1	0	0	1	1	1	0	0	0	0	0	0	0	1	1	1
61	32	1	1	3	4	170	76	3	4	1	0	0	2	1	1	0	0	0	0	1	0	0	0	36	3200	0	1	2	0	0	1	0	0	1	0	0	1	1	1	0	0	0	0	0	0	0	1	1	1
62	18	0	1	3	3	172	84	1	3	1	1	0	1	4	0						0	0	0	36	1700	1	1	1	0	1	1	1	1	1	1	1	1	1	1	0	0	0	0	0	1	0	1	1	1
63	27	1	1	1	2	168	72	1	4	0	0	0	1	4	0						0	0	0	36	2700	0	1	1	0	1	1	1	1	1	1	1	1	1	1	0	0	0	0	1	0	0	1	1	0
64	37	0	1	3	2	162	98	2	1	1	0	0	2	2	2						0	1	0	36	2700	0	1	2	0	0	1	1	0	0	0	1	0	0	0	0	0	0	0	0	0	0	1	0	1
65	40	0	1	1	4	152	62	3	2	1	0	0	1	4	0						0	0	0	40.2	3200	0	2	1	1	1	1	1	1	1	1	0	1	1	1	0	0	0	0	0	1	0	1	0	1
66	43	0	1	3	2	155	60	1	4	0	0	0	2	2	2						1	0	0	36	2700	1	1	2	1	1	0	0	0	0	1	1	1	1	1	0	1	1	0	0	0	1	1	1	1
67	22	0	1	2	2	165	74	4	2	1	0	0	2	1	1	0	0	0	0	0	1	0	0	38	2950	0	1	2	0	1	1	1	0	1	1	1	0	0	1	1	0	0	0	0	0	0	1	1	1
68	31	1	1	1	3	167	73	1	1	1	0	1	1	4	0						0	0	0	36	2340	1	1	1	0	0	1	1	1	1	1	1	1	1	0	1	0	1	0	0	0	1	1	1	0
69	32	0	1	3	4	156	65	3	2	1	0	1	2	2	2						0	0	0	37	2800	0	3	2	1	1	0	1	1	1	1	1	0	1	1	0	0	0	0	0	0	0	1	1	1
70	31	1	1	3	4	152	57	1	3	1	0	0	2	1	1	0	0	0	0	1	0	0	0	38	3000	1	2	2	0	0	1	1	1	1	1	1	0	0	0	1	0	0	0	0	0	0	1	0	0
71	31	0	1	3	3	157	70	2	2	1	0	1	2	2	2						0	0	0	36.3	2900	0	1	2	1	1	0	1	0	0	0	1	1	0	0	0	0	0	1	1	0	0	1	1	1
72	25	1	1	3	4	158	69	3	2	1	1	1	1	4	0						0	0	0	39.4	3700	0	3	2	1	1	0	1	1	1	1	0	0	1	1	0	0	0	1	1	0	1	1	1	1
73	24	1	1	3	3	160	63	2	2	1	1	0	1	4	0						0	1	0	36	2500	0	3	2	0	1	0	1	1	1	1	1	1	1	0	0	0	0	0	0	0	0	1	1	1
74	29	0	1	2	2	155	96	1	3	1	0	1	2	2	2						1	0	0	36.2	2800	0	1	2	1	1	0	0	1	1	1	1	1	1	0	0	0	0	0	1	0	1	1	0	1
75	30	0	1	3	4	162	58	3	3	1	0	1	1	4	0						0	0	0	36.1	2800	0	3	2	1	1	0	1	0	1	1	1	1	0	0	0	0	0	1	0	0	0	1	0	1
76	21	1	1	3	2	165	55	1	2	1	0	1	1	4	0						0	0	0	38.3	3200	0	1	2	0	1	1	0	0	0	0	1	0	0	0	0	0	0	0	0	0	0	1	1	1
77	22	0	1	3	3	160	66	1	2	1	0	0	1	4	0						0	0	0	38.4	3300	0	1	2	0	1	1	1	1	0	0	1	1	1	0	0	0	0	0	0	0	0	0	0	1
78	28	0	1	3	4	160	66	3	4	1	0	0	1	4	0						0	0	0	37.1	3200	0	1	1	0	1	1	0	0	1	1	0	0	0	1	0	0	0	1	1	0	0	1	1	1
79	29	0	1	3	2	156	50	1	2	0	0	0	3	1	1	0	0	0	0	0	0	1	0	37	3000	0	1	3	0	1	1	0	0	1	1	0	0	0	0	0	0	0	0	0	0	0	1	1	1
80	26	0	1	3	2	156	61	1	2	0	0	1	2	1	1	0	0	0	0	0	0	1	0	39	3600	0	1	3	0	1	1	1	1	1	1	0	0	0	1	0	0	0	0	0	0	1	1	0	0
81	31	0	1	1	3	165	86	1	2	1	0	0	1	4	0						1	0	0	38.4	3700	0	3	1	0	1	1	1	1	1	1	0	1	1	0	0	0	0	0	0	0	0	1	1	1
82	35	0	1	3	4	155	60	1	4	1	0	0	2	1	1	0	0	0	0	1	0	0	0	38.3	3300	0	3	2	1	0	0	1	0	1	1	0	0	0	1	0	0	0	1	0	0	0	1	0	0
83	20	0	1	3	4	152	63	5	1	1	0	1	1	4	0						0	0	0	39	3240	0	3	1	0	1	1	0	0	1	1	1	0	0	0	1	0	0	0	0	0	1	1	0	1
84	23	0	1	3	4	162	65	5	2	1	0	0	1	4	0						0	0	0	38	3000	0	1	2	0	1	0	0	0	1	1	1	0	0	0	0	0	0	1	0	0	0	1	0	1
85	33	0	1	1	4	150	57	1	1	1	0	0	2	1	1	0	0	0	0	0	1	0	0	37.2	2400	0	1	2	0	1	1	1	1	1	1	0	1	1	1	0	0	0	1	0	0	0	1	0	1
86	30	0	1	2	3	150	80	1	2	1	0	0	2	2	2						0	0	0	40	4000	0	1	2	1	0	0	0	0	1	1	0	1	1	0	1	0	0	1	0	0	1	1	1	1
87	27	0	2	1	2	155	65	2	2	1	0	0	1	4	0						0	0	0	37.1	2700	0	1	2	0	1	1	1	1	0	1	1	1	0	0	0	1	0	0	0	0	0	1	1	1
88	34	1	1	3	3	158	79	2	3	1	1	0	2	1	1	0	0	0	0	0	1	0	0	38.5	3200	0	1	2	0	1	1	0	0	1	1	1	0	0	1	0	0	0	1	0	0	0	1	1	1
89	37	1	1	1	3	160	75	5	4	1	0	0	2	1	1	0	0	0	1	1	0	0	0	37.5	3300	0	3	2	0	1	0	1	1	1	1	0	0	0	0	0	0	0	0	0	0	0	1	1	1
90	36	1	3	3	2	160	75	2	3	1	0	0	3	1	1	0	0	0	0	0	0	0	0	37.3	3000	0	1	3	0	1	1	0	0	1	1	0	1	0	0	0	0	0	1	0	0	0	1	1	1
91	31	0	1	3	2	168	91	2	3	1	0	0	1	4	0						1	0	0	39	3600	0	3	1	0	1	0	1	1	1	1	1	0	0	1	0	0	0	0	0	0	1	1	1	0
92	29	0	1	3	2	155	57	2	3	1	0	0	2	1	1	0	0	0	1	0	1	0	0	39.6	3300	0	1	2	0	1	1	0	0	1	1	0	0	0	1	0	0	0	0	0	0	1	1	1	1
93	25	0	1	3	3	168	56	1	3	0	0	0	2	2	2						0	0	0	36.2	2700	0	1	2	1	1	0	1	1	1	1	1	0	1	1	0	0	0	1	0	0	1	1	1	1
94	24	0	1	1	3	152	65	2	2	1	0	1	1	4	0						0	0	0	37.6	2400	0	1	2	0	1	1	0	0	0	0	1	0	0	0	1	0	0	0	0	0	0	1	0	1
95	28	0	1	3	4	152	55	3	4	1	0	0	2	2	2						0	0	0	37.2	2500	0	1	2	1	0	0	1	1	1	1	1	1	0	1	1	0	0	1	0	0	0	1	1	1
96	26	1	1	3	3	162	78	3	3	1	0	0	1	4	0						0	1	0	38.3	3500	0	1	2	0	1	1	1	1	1	1	1	0	0	0	1	0	0	1	0	0	0	1	1	1
97	28	0	1	1	2	158	67	1	2	1	0	0	2	1	1	1	0	0	0	0	1	0	0	38	3050	0	3	2	0	1	1	0	0	0	0	1	0	0	0	0	0	0	0	0	0	0	0	0	1
98	26	1	1	3	3	155	67	4	2	1	0	1	1	4	0						1	0	0	38.1	3100	0	1	2	0	0	1	1	1	1	1	1	0	0	0	0	0	0	1	0	0	0	1	0	1
99	23	0	1	3	3	163	74	4	2	0	1	1	2	2	2						1	0	0	36.5	2500	0	1	2	1	1	0	1	1	1	1	1	1	0	1	1	0	0	1	1	0	1	1	1	1
100	40	1	1	3	2	162	64	2	2	1	1	1	2	2	2						0	0	0	37.2	2400	1	1	1	1	1	0	1	1	1	1	1	0	0	1	1	1	1	1	1	0	1	1	1	1
101	22	0	1	1	3	162	71	1	2	1	0	1	1	4	0						0	1	0	39.6	3400	0	1	2	0	0	1	1	0	1	0	0	0	0	0	1	0	0	1	1	0	0	1	1	1
102	31	0	1	3	3	150	65	5	4	0	0	0	3	1	1	0	0	0	0	1	0	0	0	37.5	2600	0	1	2	0	1	1	0	0	0	1	1	0	0	1	0	0	0	1	0	0	1	1	1	0
103	35	0	1	2	2	157	71	4	4	0	1	0	1	4	0						0	0	0	38.3	3350	0	3	1	1	0	0	1	1	1	1	1	0	0	0	0	0	0	0	0	0	0	1	1	1
104	38	0	1	3	4	157	72	3	3	1	0	1	2	2	2						0	0	0	36.2	2900	0	1	2	1	1	0	1	1	1	1	1	0	1	0	1	0	0	0	0	0	1	1	1	0
105	33	1	1	2	3	160	81	1	3	0	1	1	2	2	2						0	0	0	36.4	2680	0	1	2	1	0	0	1	1	1	1	0	0	1	1	1	0	0	1	1	0	0	1	1	1
106	26	0	1	3	4	155	65	3	3	1	0	1	1	4	0						0	0	0	37.2	2800	0	3	1	0	1	0	1	1	1	1	0	1	0	1	1	0	0	0	0	0	1	1	1	1
107	30	1	1	3	4	150	58	3	3	0	0	0	1	4	0						0	0	0	37.5	3000	0	1	2	0	1	1	1	1	1	1	0	1	1	1	0	0	0	0	0	0	0	0	0	0
108	22	1	1	3	1	160	55	2	3	0	0	0	2	2	2						0	0	0	36.3	2600	0	1	2	1	1	0	1	1	1	1	1	1	1	0	0	0	0	0	0	0	0	1	1	1
109	34	1	1	3	4	160	72	3	3	0	0	0	1	4	0						1	0	0	38.5	3500	0	1	2	0	1	0	1	1	1	1	0	0	0	0	0	0	0	1	0	0	0	1	1	1
110	21	0	1	3	4	156	72	5	3	0	0	0	1	4	0						0	0	0	37.6	2675	0	1	1	1	1	0	1	1	1	1	1	1	1	1	0	0	0	1	0	0	0	1	0	1
111	28	1	1	3	2	160	56	4	4	1	0	0	3	1	1	0	0	0	0	1	1	0	0	37	2700	0	3	3	0	1	1	0	0	1	1	0	0	0	0	0	0	0	1	0	0	0	1	1	1
112	24	0	1	1	4	156	61	3	4	1	0	1	2	1	1	0	0	0	0	1	0	0	0	36.3	2300	1	1	3	0	1	1	1	0	1	1	1	0	0	0	0	0	0	1	0	0	0	1	1	1
113	26	0	1	3	3	155	64	5	2	1	0	1	2	2	2						0	0	0	38.4	2870	0	3	2	1	1	0	1	1	1	1	1	0	0	1	1	1	1	0	1	1	0	1	1	1
114	25	1	1	3	4	156	62	1	3	0	1	1	1	4	0						0	0	0	36.6	2700	0	3	2	1	1	0	1	1	1	1	0	0	1	1	0	0	0	1	0	0	1	1	0	1
115	35	0	1	3	2	163	71	4	2	1	0	1	1	4	0						1	0	0	39.3	3500	0	1	1	0	1	1	1	1	1	1	1	0	0	0	0	0	0	0	0	0	0	0	1	0
116	33	0	1	3	4	153	51	1	3	1	1	1	3	2	1	0	0	0	1	1	1	0	0	39	3260	0	1	2	0	1	1	1	1	1	1	0	0	0	0	0	0	0	1	0	0	1	1	1	1
117	25	1	1	3	4	150	54	3	4	0	0	1	1	4	0						0	0	0	37	2500	0	1	2	0	1	1	0	0	0	0	0	0	0	0	0	0	0	0	0	0	0	1	0	0
118	24	0	1	3	3	165	86	4	3	1	0	0	2	2	2						1	0	0	37	3300	0	1	2	1	1	0	1	1	1	1	1	0	0	0	1	1	1	0	0	0	1	1	1	1
119	27	1	1	3	3	150	55	1	3	1	0	0	1	4	0						0	0	0	36.5	2200	1	1	2	0	1	1	1	1	1	1	1	0	0	0	0	1	0	1	0	0	1	1	1	1
120	26	0	1	1	2	148	67	1	2	1	1	0	2	2	2						0	0	0	39.6	3200	0	1	2	1	1	0	1	1	1	1	1	0	0	1	1	1	0	1	1	0	1	0	1	0
121	35	0	1	3	4	162	70	3	4	1	1	1	2	2	2						0	0	0	38	3800	0	1	2	1	1	0	1	1	1	1	1	1	1	0	1	0	0	1	1	0	1	1	1	1
122	39	0	1	3	3	162	73	1	4	1	0	0	3	1	1	0	0	0	0	0	0	0	0	39	3350	0	1	3	0	1	0	0	0	0	0	1	0	0	0	0	0	0	1	0	0	0	1	1	0
123	22	0	1	1	3	155	62	4	3	1	1	1	1	4	0						0	0	0	36.1	2300	1	1	2	1	1	0	1	1	1	1	1	0	0	1	0	0	0	0	1	0	0	1	1	0
124	28	0	2	2	4	155	54	3	2	1	0	1	1	4	0						0	0	0	37	2300	1	1	2	1	0	0	1	1	1	1	1	0	0	1	0	1	0	1	0	0	0	1	1	1
125	28	1	1	3	4	153	64	3	2	1	1	1	1	4	0						0	0	0	38	3500	0	3	1	1	1	0	1	1	1	1	0	1	0	1	1	0	0	1	1	0	1	1	1	1
126	31	0	1	3	2	158	72	5	2	1	0	0	1	4	0						0	0	0	36.5	2500	0	1	2	0	1	1	1	1	0	0	0	0	0	1	0	0	0	0	0	0	0	1	1	1
127	29	1	1	3	3	158	59	3	2	1	0	1	1	4	0						0	0	0	36.6	2900	0	1	2	0	1	1	0	0	1	1	1	0	0	1	0	0	0	0	0	0	0	1	0	1
128	27	0	1	3	3	150	64	2	2	1	0	0	2	1	1	0	0	0	1	1	0	0	0	39.4	3300	0	1	2	0	1	1	1	1	1	1	0	0	0	0	0	0	0	1	0	0	0	1	1	1
129	33	0	1	2	3	160	73	1	3	1	0	0	3	1	1	0	0	0	1	1	0	0	0	37	3000	0	1	3	0	1	1	0	0	0	0	0	0	0	0	0	0	0	0	0	0	0	1	1	1
130	27	0	1	1	3	153	56	1	4	1	0	0	2	1	1	0	0	0	1	1	1	0	0	36.2	2700	0	2	2	0	0	0	1	1	1	1	0	0	0	0	0	0	0	0	0	0	0	1	0	1
131	20	0	1	3	3	160	62	1	2	1	0	1	1	4	0						1	0	0	39.1	3500	0	1	3	0	1	0	1	1	1	1	1	0	0	1	1	0	0	0	0	0	0	1	1	1
132	24	1	1	3	4	162	72	1	1	1	1	0	1	4	0						0	0	0	37	2900	0	3	1	0	0	0	0	1	1	1	1	0	0	0	1	0	0	0	0	0	1	1	1	0
133	23	0	1	3	4	153	83	5	3	1	1	1	1	4	0						1	0	0	38.1	2840	0	1	2	0	1	1	1	1	1	1	1	1	0	0	1	0	0	0	1	0	0	1	1	1
134	33	0	1	3	4	150	62	3	3	1	1	1	1	4	0						1	0	0	36.5	2840	0	3	1	0	0	1	0	0	1	1	1	0	0	0	1	1	0	0	0	0	0	1	1	1
135	24	0	1	1	3	170	87	1	1	1	0	0	1	4	0						0	0	0	37.2	3130	0	1	1	0	1	1	0	0	1	1	1	0	0	0	1	0	0	0	0	0	0	1	0	1
136	37	0	1	3	2	150	57	2	1	1	0	0	2	2	2						0	0	0	38.6	3520	0	3	2	1	1	0	0	0	1	1	1	0	0	0	1	1	1	0	0	0	0	1	0	1
137	24	1	1	2	2	158	65	5	1	1	0	1	2	1	1	0	0	0	0	1	0	1	0	36.4	2440	0	1	2	0	1	1	1	1	1	1	1	0	0	0	1	0	0	0	0	0	0	1	0	0
138	29	0	1	2	2	158	60	4	2	1	0	0	2	2	2						0	0	0	39	3856	0	3	2	1	1	0	1	1	1	1	1	0	0	1	0	0	0	0	1	0	1	1	1	0
139	28	0	1	2	3	155	53	2	3	1	0	0	1	4	0						1	0	0	38	3100	0	1	2	0	0	1	1	1	1	1	1	0	0	1	0	0	0	0	0	0	0	1	0	1
140	29	1	1	3	4	152	60	3	2	1	0	1	1	4	0						0	0	0	40	3347	1	1	2	0	1	1	0	0	0	0	1	1	0	1	1	0	0	1	1	0	1	1	1	1
141	29	0	1	3	2	155	64	5	3	1	0	1	2	1	1	0	0	0	0	0	0	0	0	36.1	2300	0	1	2	0	1	1	1	1	1	1	1	0	1	1	0	0	0	1	0	0	0	1	0	1
142	29	0	1	3	4	150	66	5	4	1	1	1	2	1	1	1	1	0	0	0	1	0	0	36.4	2400	1	1	2	1	1	0	1	1	1	1	1	0	0	0	0	0	0	1	0	0	0	1	0	1
143	44	0	1	3	3	163	60	5	3	1	1	0	1	4	0						1	0	0	37.3	2800	0	1	1	0	1	1	1	1	1	1	1	0	1	0	0	0	0	0	0	0	0	1	0	1
144	29	0	1	3	4	156	67	3	4	1	0	0	1	4	0						1	0	0	37	2900	0	1	2	0	1	1	0	1	1	1	1	0	0	0	0	0	0	0	0	0	0	1	1	1
145	28	1	1	3	2	148	64	2	3	1	1	1	2	2	2						1	0	0	37.3	3000	0	1	2	1	1	0	1	1	1	1	1	0	0	0	1	0	0	0	0	0	0	1	1	1
146	44	0	1	2	2	152	65	5	1	1	0	0	3	1	1	0	0	0	1	1	0	0	0	37.5	3350	0	3	3	0	1	1	1	1	1	1	1	0	0	0	0	1	1	0	1	0	0	1	0	1
147	35	0	1	2	4	155	65	4	3	1	0	0	1	4	0						0	0	0	38	3200	0	1	1	0	1	1	1	1	0	1	1	0	0	0	0	0	0	0	0	0	0	1	0	1
148	24	1	1	3	2	160	73	2	1	1	1	1	1	4	0						0	0	0	39.5	3000	0	1	2	0	1	1	1	1	1	1	1	0	0	0	0	0	0	0	0	0	0	1	0	1
149	24	1	1	1	2	158	55	2	1	1	0	0	2	1	1	0	0	0	0	1	0	0	0	36.5	2500	0	1	2	0	0	1	0	0	0	0	0	0	0	0	1	0	0	0	0	0	0	1	0	1
150	28	1	1	3	3	155	57	1	2	1	0	1	1	4	0						0	0	0	40	3671	0	1	2	0	1	1	0	0	0	0	1	0	0	1	1	0	0	0	0	0	0	1	0	1
151	22	0	1	3	4	160	70	3	2	1	0	0	1	4	0						0	0	0	36.3	2100	1	1	1	0	0	1	1	1	1	1	1	0	0	1	0	0	0	0	0	0	0	1	0	1
152	32	1	1	3	2	155	63	1	2	1	0	0	3	1	1	0	0	0	0	0	1	0	0	36.4	2900	0	1	3	0	1	1	1	0	1	1	1	0	0	0	0	0	0	0	0	0	0	1	0	0
153	36	1	1	3	4	155	60	3	2	1	0	1	1	4	0						1	0	0	36.3	2819	1	1	1	0	1	1	1	1	1	1	0	0	0	0	0	0	0	0	0	0	0	1	1	1
154	23	1	1	4	3	150	51	3	2	1	0	1	1	4	0						0	0	0	37.3	3436	0	3	2	0	1	1	1	1	1	1	1	0	0	1	0	0	0	0	0	0	0	1	0	0
155	18	1	1	3	3	159	71	2	1	1	0	0	1	4	0						0	0	0	36.1	2770	0	1	2	0	1	1	1	1	1	1	1	0	0	0	0	0	0	0	0	0	0	1	1	1
156	24	1	1	3	4	163	75	3	2	1	0	0	1	4	0						0	0	0	38.1	3200	0	1	2	0	1	1	1	1	1	1	1	0	0	1	0	0	0	1	0	0	0	1	1	1
157	24	0	1	3	4	165	84	3	3	1	0	1	1	4	0						0	0	0	36	2781	0	1	1	0	1	1	1	0	1	1	1	0	0	0	0	0	0	0	0	0	0	1	0	0
158	30	1	1	3	4	159	78	3	3	1	0	0	1	4	0						0	0	1	37.1	2937	0	1	2	0	1	1	1	1	0	0	1	0	0	0	0	0	0	0	0	0	0	1	1	1
159	22	1	1	3	3	162	71	5	3	1	0	1	1	4	0						0	0	0	40.1	3398	0	1	2	0	1	1	1	1	0	0	1	0	0	0	0	0	0	0	0	0	0	1	1	1
160	27	1	1	3	4	155	59	3	3	1	0	0	1	4	0						0	0	0	38	2634	0	1	1	0	1	1	0	1	0	0	1	1	0	0	0	0	0	0	0	0	0	1	1	1
161	35	0	1	3	3	153	55	2	3	1	1	1	2	1	1	0	0	0	0	0	0	0	0	36.1	2500	0	3	2	0	1	1	0	0	1	1	0	0	0	1	0	0	0	0	0	0	0	1	1	1
162	27	1	1	3	3	160	72	2	2	1	0	1	1	4	0						0	0	0	37.3	2700	0	3	1	0	1	1	1	1	1	1	1	0	0	0	0	0	0	1	0	0	0	1	1	0
163	30	1	1	3	3	150	62	3	2	0	0	0	1	4	0						0	0	0	36.1	2800	1	1	1	0	0	1	0	1	0	1	0	0	0	0	1	0	0	0	1	0	0	1	0	1
164	41	1	1	3	2	163	65	5	3	1	0	0	2	1	1	0	0	0	0	0	0	0	0	40.1	2800	0	1	2	0	1	1	0	0	1	1	0	0	0	0	0	0	0	1	0	0	0	1	1	1
165	22	1	1	3	3	150	55	3	3	1	0	1	1	4	0						1	0	0	37.6	2900	0	1	2	0	1	0	1	1	1	1	1	1	1	0	0	0	0	1	0	0	1	1	1	0
166	20	1	1	3	2	160	62	2	3	1	0	1	1	4	0						0	0	0	36.4	2500	0	1	1	1	1	0	1	1	1	1	0	1	0	1	0	0	0	1	0	0	1	1	1	0
167	22	1	1	2	4	147	61	4	3	1	1	1	1	4	0						0	0	0	37	3100	0	3	2	0	1	0	1	1	1	1	1	0	0	0	0	0	0	0	0	0	0	1	1	0
168	44	0	1	1	3	160	73	4	4	1	0	0	2	1	1	0	0	0	0	0	0	0	0	39.1	2926	0	1	2	0	1	0	1	0	0	0	0	0	1	0	1	0	0	1	0	0	0	1	1	1
169	39	0	1	3	3	152	53	4	3	0	0	0	2	2	2						0	0	0	38	2795	0	1	2	0	1	0	1	0	1	1	1	0	0	0	1	0	0	1	0	0	0	1	0	0
170	30	1	1	3	2	150	55	4	4	1	0	1	2	1	1	0	0	0	0	1	0	0	0	37.5	2500	1	3	2	0	1	1	1	0	1	1	0	0	0	0	0	0	0	0	1	0	0	1	1	1
171	29	0	1	2	4	158	67	5	3	1	0	1	3	1	1	0	0	0	0	1	1	0	0	36.4	2600	0	3	3	0	1	1	1	0	1	1	0	0	0	0	0	0	0	1	0	0	0	1	1	1
172	40	0	1	3	4	159	69	3	2	1	0	1	2	1	1	0	0	0	0	0	1	0	0	38.1	3300	0	1	2	0	1	1	0	0	1	1	1	0	0	0	0	1	0	0	0	0	0	1	1	1
173	30	0	1	3	4	162	71	5	2	1	1	0	1	4	0						1	0	0	36	2900	1	3	2	0	1	1	1	1	0	0	1	1	0	1	1	0	0	0	0	0	0	1	1	1
174	34	1	1	3	2	150	77	2	2	1	1	1	1	4	0						1	0	0	36.1	2000	1	1	2	0	0	1	1	0	1	1	1	0	0	1	0	0	0	0	0	0	0	1	0	0
175	29	0	1	1	4	160	77	3	3	1	1	1	2	1	1	0	0	0	0	0	1	0	0	39.3	3300	0	1	2	0	1	1	0	0	1	1	1	0	0	0	1	0	0	1	0	0	0	1	1	1
176	37	1	1	3	3	168	78	1	1	1	0	0	2	1	1	0	0	1	0	0	1	0	0	39.6	3900	0	2	2	1	1	0	0	1	1	1	0	0	0	0	1	0	0	0	0	0	1	1	0	0
177	31	0	1	3	3	147	50	2	2	1	0	0	2	1	1	0	0	0	1	0	0	0	0	37	3200	0	3	2	0	1	1	1	0	1	1	0	0	0	0	0	0	0	0	0	0	0	1	0	1
178	34	1	1	3	2	158	72	2	2	1	0	0	2	1	1	0	0	0	1	1	0	0	0	39.4	3300	0	1	2	0	0	1	0	0	1	1	1	0	0	0	0	0	0	0	0	0	0	1	1	1
179	27	0	1	1	3	150	58	2	2	1	0	0	1	4	0						1	0	0	38.2	2800	0	1	2	0	1	1	1	1	1	1	0	0	0	0	1	0	0	0	0	0	0	1	1	0
180	39	0	1	3	2	150	50	2	2	1	0	0	3	1	1	0	0	0	1	1	0	0	0	38	2900	0	1	3	1	1	0	1	1	1	1	1	0	0	1	0	0	0	0	0	0	0	1	0	1
181	35	0	1	3	3	148	54	2	2	1	0	0	1	4	0						0	0	1	36.1	2300	1	2	3	0	1	1	0	0	1	1	1	0	0	1	1	0	0	0	0	0	0	1	1	1
182	26	0	1	1	2	163	71	2	1	1	1	1	1	4	0						0	1	0	39.1	3800	0	3	2	0	1	0	1	1	1	1	0	0	0	0	1	0	0	0	0	0	0	1	0	0
183	30	1	1	3	4	150	71	3	4	1	0	0	3	2	2						0	0	0	36.4	2600	0	1	3	1	1	0	1	0	0	1	1	0	0	1	1	0	0	1	0	0	1	1	1	1
184	33	0	1	3	4	156	62	2	2	1	0	1	2	2	2						1	0	0	38.1	3500	0	1	2	1	0	0	1	0	1	1	1	0	0	0	0	0	0	1	1	0	1	1	1	0
185	32	0	1	3	3	167	60	1	2	0	0	0	1	4	0						0	0	0	36.4	2500	0	1	1	1	1	0	1	1	1	1	1	1	1	1	1	0	0	1	1	0	1	1	0	0
186	29	1	1	3	4	157	56	3	3	1	0	0	1	4	0						0	0	0	40	3000	0	1	1	1	1	0	1	1	1	1	0	1	1	1	0	0	0	1	1	0	1	1	1	1
187	24	0	1	2	2	158	68	1	1	1	0	0	2	1	1	0	0	0	1	0	0	0	0	39	3200	0	3	2	1	1	0	1	1	1	1	1	0	0	1	0	0	0	1	1	1	1	1	0	1
188	29	0	1	3	4	158	59	3	3	1	0	0	1	4	0						0	0	0	39.2	3200	0	1	2	0	1	1	1	1	1	1	1	0	0	1	0	0	1	0	0	0	0	1	1	1
189	31	0	1	1	4	150	57	3	4	1	0	1	1	4	0						0	0	0	38.1	3100	0	3	2	1	1	0	0	0	1	1	1	0	1	0	1	1	1	1	1	0	1	1	0	0
190	20	0	1	3	2	150	55	5	1	1	0	1	1	4	0						0	0	0	36.1	2500	0	1	2	0	1	1	1	1	0	0	0	0	0	0	0	1	0	0	0	0	0	1	0	0
191	25	0	1	3	2	165	65	2	2	1	0	0	1	4	0						0	1	0	36.1	2200	1	1	2	0	1	1	1	1	1	1	1	0	0	1	0	0	0	0	0	0	0	1	0	1
192	22	0	1	1	4	160	70	3	2	0	0	0	1	4	0						0	0	0	36.1	2600	0	1	2	0	1	1	1	1	1	0	1	0	0	1	0	0	0	0	0	0	0	1	1	1
193	31	1	1	3	2	158	65	2	2	1	0	0	2	2	2						0	0	0	38.5	3300	0	1	2	1	0	0	1	1	1	1	0	1	1	1	1	1	1	1	1	1	1	1	0	0
194	37	0	1	2	2	154	68	4	3	1	0	1	3	1	1	0	0	0	0	0	1	0	0	36.2	2500	0	1	3	0	1	1	1	1	1	1	1	1	1	1	0	0	0	0	0	0	0	1	1	1
195	24	0	1	2	3	150	58	5	1	1	1	1	1	4	0						0	1	0	37	2200	1	1	2	1	1	0	1	1	1	1	1	1	1	1	0	0	0	1	1	0	1	1	1	1
196	29	0	1	3	2	155	58	2	2	1	0	1	1	4	0						0	0	0	36.2	2800	0	1	2	0	1	1	1	1	0	0	1	0	0	1	0	0	0	1	0	0	0	1	1	1
197	31	1	1	1	4	160	65	3	3	1	1	1	1	4	0						0	0	0	38.3	2900	0	1	1	1	1	0	1	1	1	1	1	1	0	0	0	0	0	0	0	1	1	1	1	1
198	31	0	1	3	4	157	65	3	3	1	0	1	2	2	2						0	0	0	36	2900	0	1	2	1	0	0	1	1	1	1	0	1	1	1	0	0	0	1	1	0	0	1	1	1
199	31	0	1	3	4	153	58	3	4	1	0	1	1	4	0						1	0	0	39.2	3300	0	1	2	1	1	0	0	0	0	1	1	0	0	1	0	0	0	0	0	0	1	0	0	0
200	24	0	2	3	3	155	60	4	2	1	0	0	1	4	0						0	0	0	37	3000	0	1	1	1	1	0	1	1	1	1	0	1	1	1	0	0	0	0	0	1	0	1	0	1
201	30	0	1	3	3	158	69	2	4	1	0	1	1	4	0						0	0	0	37.4	2600	0	1	1	1	1	0	1	1	0	1	0	0	0	0	0	0	0	0	0	1	0	1	1	1
202	29	1	1	3	4	155	53	3	2	1	1	1	1	4	0						1	0	0	36.1	2800	0	3	2	1	1	0	0	0	1	1	1	1	0	0	0	0	0	1	1	0	0	1	1	1
203	40	0	1	3	2	155	57	1	2	0	0	0	2	2	2						0	0	0	36.2	2500	0	1	2	1	0	0	1	1	1	1	0	1	1	1	0	0	0	0	0	1	0	1	1	0
204	21	0	1	3	2	157	61	4	2	1	1	0	1	4	0						0	1	0	38.2	3300	0	3	3	0	1	1	1	0	1	1	1	0	0	1	0	0	0	0	0	0	0	1	0	1
205	31	0	1	3	4	155	56	3	3	1	0	1	2	1	1	0	0	0	0	0	0	0	0	37	3000	0	1	2	0	1	1	0	0	1	1	0	0	0	0	0	1	0	0	0	0	0	1	1	1
206	34	0	1	1	2	160	65	1	1	0	0	0	2	2	2						0	0	0	37	2240	1	1	2	1	1	0	1	1	1	1	1	1	1	1	0	1	0	1	1	0	0	1	0	0
207	24	0	1	1	4	168	69	4	2	1	0	0	1	4	0						0	0	0	37.3	2400	1	1	2	0	1	1	0	1	1	1	1	0	0	0	0	0	0	0	0	0	1	1	0	1
208	38	0	1	3	4	160	73	4	2	1	0	0	3	1	1	0	0	0	0	1	0	0	0	37.2	3000	0	1	3	0	0	1	1	1	1	1	1	0	0	0	0	1	0	1	0	0	1	1	1	0
209	27	0	1	3	4	155	70	3	2	1	0	1	1	4	0						0	0	0	37.5	2600	0	1	2	0	1	1	1	1	1	1	1	0	0	1	1	0	0	0	0	0	0	1	1	1
210	23	0	2	3	3	155	65	4	2	1	0	1	1	4	0						0	0	0	39	2900	0	1	1	0	1	1	0	1	1	1	1	1	0	0	0	0	0	0	0	0	0	1	0	1
211	40	0	1	3	1	147	68	2	1	1	0	0	2	2	2						1	0	0	36.3	3470	0	3	2	1	1	0	0	0	1	1	1	0	1	0	0	0	0	0	0	0	1	1	1	1
212	28	0	1	3	4	152	65	3	2	1	0	0	1	4	0						1	0	0	36	2000	1	1	2	0	1	0	1	1	1	1	1	0	0	0	1	0	0	1	0	0	0	1	1	1
213	41	0	1	3	4	165	75	3	2	1	0	0	2	2	2						1	0	0	37	2600	0	3	2	1	0	0	0	0	1	1	1	1	0	1	0	0	0	1	0	1	0	1	0	1
214	25	0	2	3	2	168	66	1	1	1	0	0	1	4	0						0	0	0	38	2900	0	1	2	0	1	1	0	0	1	1	1	0	0	0	0	0	0	1	0	0	0	1	0	0
215	37	1	1	3	1	150	52	1	2	1	0	0	2	1	1	1	0	0	0	1	0	0	0	40.2	3000	0	1	3	0	1	1	1	1	1	1	0	0	0	0	1	1	0	0	0	0	0	1	1	1
216	31	0	1	3	3	160	58	2	2	1	0	0	2	1	1	0	0	0	0	0	0	0	0	36.5	2500	0	1	2	0	0	1	1	0	1	1	1	0	0	0	1	0	0	0	0	0	0	1	1	1
217	29	1	1	3	4	160	62	3	2	1	1	1	2	1	1	0	1	0	1	1	1	0	0	38.3	3000	0	1	2	0	0	1	1	1	1	1	1	0	0	0	1	0	0	0	0	0	0	1	1	1
218	35	1	1	3	2	162	70	2	2	1	0	0	2	2	2						0	0	0	37.4	2600	0	1	2	1	1	0	1	1	1	1	0	0	0	0	1	1	1	0	1	0	0	1	0	0
219	32	0	1	3	4	154	71	3	2	1	1	1	1	4	0						0	0	0	37	3300	0	1	2	0	1	1	0	0	1	1	1	0	1	1	0	0	0	0	1	0	0	1	0	1
220	33	0	1	3	4	152	73	3	4	1	0	0	1	4	0						0	0	0	38	3000	0	1	2	0	1	0	0	0	1	1	1	0	0	0	1	0	0	1	1	0	1	1	0	0
221	27	1	1	3	4	153	60	3	3	1	0	1	2	1	1	0	0	0	0	0	0	0	0	38.6	2400	1	1	2	0	1	1	1	0	1	1	1	0	0	0	1	0	0	1	1	0	0	1	1	1
222	26	0	1	3	4	160	69	3	4	1	0	1	1	4	0						0	0	0	37	2500	0	3	1	1	0	0	1	1	1	1	0	1	0	1	0	0	0	1	1	0	0	1	1	0
223	30	1	1	3	4	163	78	3	4	1	1	1	1	4	0						1	0	0	37.1	2966	0	1	2	0	1	1	0	0	1	1	0	0	1	0	0	0	0	1	0	0	0	0	0	0
224	36	1	1	3	2	150	59	2	2	1	0	0	2	1	1	0	0	0	0	0	0	0	0	37.1	2900	0	3	2	0	1	1	0	0	0	0	1	1	0	0	1	0	0	1	0	0	0	1	1	1
225	25	1	1	3	3	165	64	2	2	1	1	1	1	4	0						0	0	0	37	2300	1	1	1	0	1	0	1	1	1	1	1	1	0	0	0	0	0	0	0	0	0	1	0	1
226	23	0	1	3	3	160	57	4	4	1	0	0	1	4	0						0	1	0	39.3	2700	0	1	1	0	1	1	1	1	1	1	1	0	0	0	1	0	0	1	0	0	1	1	1	1
227	33	0	1	3	3	154	60	2	4	1	0	0	1	4	0						0	0	0	38.5	2900	0	3	1	0	1	1	0	0	1	1	0	0	0	0	1	0	0	1	0	0	1	1	1	1
228	31	1	1	3	2	160	80	1	3	0	1	1	2	2	2						1	0	0	38.4	2800	0	1	2	1	1	0	1	1	1	1	0	1	1	0	1	1	1	1	1	0	1	1	1	1
229	27	0	1	3	3	165	80	5	3	1	0	1	1	4	0						0	0	0	38.1	3000	0	1	2	0	1	0	1	1	1	1	1	0	0	0	0	0	0	0	0	0	0	1	0	1
230	26	0	1	1	2	155	66	1	2	1	1	0	1	4	0						0	0	1	37	2660	0	1	1	1	1	1	1	1	1	1	1	0	0	0	1	0	0	0	0	0	0	1	0	0
231	23	1	1	3	4	157	83	2	2	1	0	0	2	2	2						0	0	0	39	2500	0	1	2	1	1	0	1	1	1	1	1	1	0	0	0	1	0	0	0	0	0	1	1	0
232	28	1	1	3	4	155	53	3	3	1	0	1	1	4	0						0	0	0	36	2600	0	1	2	0	0	0	1	1	1	1	1	0	1	1	0	0	0	1	0	0	0	1	1	1
233	28	0	1	3	4	156	58	3	3	1	0	1	1	4	0						1	0	0	37.6	3000	0	3	2	0	1	1	1	1	1	1	1	0	0	0	0	0	0	0	0	0	0	1	0	1
234	25	0	1	3	4	161	78	3	2	1	0	1	2	1	1	0	1	0	0	0	1	0	1	37.4	3000	0	1	3	0	1	1	0	1	1	1	1	1	0	1	1	0	0	0	0	0	0	1	0	0
235	33	0	1	3	3	157	60	2	2	1	0	1	3	1	1	0	0	0	0	0	0	0	0	39.5	3500	0	3	3	0	1	0	1	1	1	1	0	0	0	0	1	0	0	1	0	0	0	1	1	1
236	24	1	1	3	3	159	59	2	1	1	1	1	1	4	0						1	0	0	37	2800	1	1	2	0	1	1	1	1	1	1	0	0	0	1	1	0	0	0	0	0	0	1	0	1
237	20	0	1	3	3	170	67	2	2	1	0	1	1	4	0						0	1	0	37.1	2700	0	1	2	0	1	1	1	1	1	1	0	0	0	0	0	0	1	0	0	0	0	1	0	0
238	18	0	1	3	4	154	64	5	2	1	0	1	1	4	0						0	0	0	36.4	2800	1	1	1	1	1	0	1	1	1	1	1	1	1	0	0	1	0	0	0	0	1	0	0	1
239	26	0	1	3	3	147	56	3	2	1	1	1	1	4	0						0	0	0	36.1	3000	0	1	2	0	1	1	1	1	1	1	0	1	0	0	0	0	0	0	0	0	0	1	1	1
240	27	0	1	1	3	155	75	1	2	1	0	0	3	1	1	0	0	0	0	0	0	0	0	40	3000	0	1	3	0	1	1	1	1	1	0	0	0	0	0	0	0	0	0	0	0	0	1	0	1
241	39	0	1	3	2	155	66	2	2	1	0	1	2	2	2						1	1	0	36.2	2800	0	3	2	1	0	0	1	1	1	1	1	1	1	1	1	1	0	1	1	0	1	1	0	1
242	25	0	1	3	3	155	60	3	2	1	0	1	1	4	0						0	0	0	36.4	2500	0	3	2	0	1	1	1	1	1	1	1	0	0	0	0	0	0	0	0	0	0	1	1	1
243	27	0	3	1	2	159	68	1	2	1	0	1	1	4	0						1	0	0	38.1	2900	0	1	2	1	1	0	1	1	1	1	0	0	0	1	0	0	0	0	0	0	1	1	1	0
244	26	1	1	3	4	165	68	3	3	1	0	0	1	4	0						0	0	0	36.5	2500	0	1	2	0	1	1	1	1	1	1	1	0	0	1	0	0	0	1	0	0	0	1	1	1
245	30	0	1	3	4	158	74	5	3	1	0	1	1	4	0						0	0	0	39.3	3000	0	2	1	0	1	1	1	1	1	1	0	1	0	1	0	0	0	0	0	0	0	1	1	0
246	31	1	1	3	3	160	66	1	2	1	0	1	2	1	1	0	0	0	1	1	0	1	0	38.5	2900	0	1	2	0	1	1	1	0	1	1	1	0	0	0	0	0	0	0	0	0	0	1	1	1
247	28	0	1	3	2	165	66	1	2	1	0	1	1	4	0						0	0	0	37	2900	0	3	1	0	1	1	0	0	0	0	0	0	0	0	0	0	0	0	0	0	0	1	1	1
248	21	1	1	1	3	154	66	1	2	1	0	1	1	4	0						0	0	0	37.5	2600	0	1	2	0	1	1	1	1	1	1	1	1	0	0	0	0	0	0	0	0	0	1	0	1
249	31	0	1	3	4	150	62	3	3	1	0	0	1	4	0						1	0	0	36.2	2700	0	1	1	0	1	1	1	0	0	1	1	0	0	0	0	0	0	1	0	1	0	1	0	1
250	35	1	1	3	3	158	72	3	3	1	1	0	2	1	1	0	0	0	0	0	1	0	0	39	2900	0	1	2	1	0	0	0	0	1	1	1	0	0	1	0	0	0	0	0	0	1	1	1	1
251	33	0	1	3	2	152	68	2	2	1	1	1	2	2	2						0	0	0	39.1	3400	0	1	2	0	1	1	0	0	0	0	1	0	0	0	0	0	0	0	0	1	0	1	1	1
252	28	0	1	3	2	155	55	1	1	1	0	0	2	1	1	0	0	0	1	0	0	0	0	38.6	3000	0	1	2	0	1	1	1	0	1	1	0	0	0	1	0	0	0	0	0	0	0	1	0	1
253	27	0	3	3	1	153	72	2	3	1	0	0	2	2	2						0	0	0	36.1	2500	0	1	2	1	1	0	1	1	1	1	0	1	1	1	0	0	0	1	0	0	1	1	1	0
254	36	1	1	1	4	160	70	3	3	1	0	1	2	2	2						0	0	0	36.2	2800	0	3	2	0	0	1	1	0	1	1	1	0	0	1	0	0	0	0	0	0	0	1	1	1
255	29	0	1	3	4	152	64	3	2	1	1	1	1	4	0						0	0	0	36.1	2800	0	1	2	0	1	1	1	1	1	1	1	0	0	0	0	0	0	0	0	0	0	1	0	1
256	29	1	1	1	2	155	61	2	2	1	0	0	2	1	1	0	0	0	0	1	0	0	0	37.6	2550	0	1	2	0	1	1	0	0	1	1	1	0	0	0	0	0	0	0	0	0	0	1	0	1
257	37	0	1	1	3	152	56	2	2	1	0	0	2	2	2						0	0	0	36.5	2400	1	1	2	0	1	0	0	0	0	0	0	0	0	0	1	0	0	0	0	0	0	1	1	1
258	43	0	1	1	2	155	58	2	1	1	0	0	2	1	1	0	0	1	1	0	0	0	0	39.4	3200	0	1	2	0	1	0	0	0	1	1	1	0	0	1	1	0	0	0	0	0	0	1	0	1
259	40	0	1	3	4	150	62	4	2	1	0	0	2	1	1	0	0	0	0	1	1	0	0	39	3000	0	1	2	0	1	1	1	1	1	1	1	0	0	0	1	0	0	0	0	0	0	1	0	0
260	21	1	1	3	3	158	63	1	1	1	0	0	1	4	0						0	0	0	36.2	2600	0	1	2	1	1	1	0	0	1	1	1	1	0	1	0	0	0	0	0	0	1	1	1	1
261	23	0	2	3	2	157	68	1	1	1	0	0	1	4	0						0	0	0	36.6	2300	0	3	2	0	1	0	0	0	1	1	1	0	0	1	0	0	0	1	1	0	0	0	0	1
262	25	0	2	3	2	166	73	2	2	1	1	1	1	4	0						1	0	0	36.1	3200	0	1	2	0	1	1	1	1	1	1	1	0	0	1	0	0	0	0	0	0	0	1	0	1
263	27	0	1	3	4	155	65	1	3	1	0	0	2	1	1	0	0	0	0	0	1	0	0	39.5	3400	0	1	2	0	0	1	1	0	0	0	0	0	0	1	0	0	0	0	0	0	0	1	0	1
264	37	1	1	3	3	156	53	3	2	1	0	0	1	4	0						0	0	0	36.1	2600	1	1	2	1	1	0	1	1	1	1	0	1	1	1	1	0	0	0	1	0	1	1	1	1
265	29	1	1	3	4	165	76	3	2	1	0	1	2	2	2						1	1	0	37	2900	0	1	2	1	0	0	1	1	1	1	1	1	1	1	0	0	0	1	0	1	0	1	0	1
266	27	0	1	3	4	168	82	5	4	1	0	0	2	1	1	0	0	0	1	0	0	0	0	37.2	3100	1	1	2	0	1	1	0	0	1	1	1	0	0	1	0	0	0	0	0	0	0	1	1	0
267	29	0	1	3	4	152	65	3	3	1	0	0	1	4	0						0	0	0	40.3	3800	0	1	2	0	1	1	1	1	1	1	1	1	0	0	0	0	1	0	0	0	0	1	0	1
268	30	0	1	3	4	160	66	1	3	1	0	1	2	1	1	0	0	0	0	0	1	0	0	36	2800	0	1	3	0	0	1	1	1	1	1	0	0	1	1	0	0	0	0	0	0	0	1	0	1
269	28	0	1	3	4	162	72	3	2	1	0	1	1	4	0						0	0	0	37	3100	0	1	2	0	1	1	1	1	1	1	1	0	0	0	0	0	0	0	0	0	0	1	1	1
270	25	0	1	3	3	158	75	3	3	1	0	0	1	4	0						0	0	0	37.5	2900	0	1	2	0	1	1	1	1	1	1	0	0	0	1	0	0	0	1	1	0	0	1	1	1
271	31	0	1	3	4	154	63	2	3	1	0	1	1	4	0						0	1	0	36.1	2800	0	1	1	0	1	1	0	0	1	1	1	0	0	0	0	0	1	0	0	0	0	1	1	1
272	31	0	1	1	3	148	48	2	2	1	1	0	1	4	0						1	0	0	38	3100	0	1	2	0	1	1	1	1	1	1	1	0	0	1	0	1	1	1	1	0	1	1	1	0
273	30	1	1	3	2	169	84	2	1	1	1	1	1	4	0						0	0	0	38.4	3300	0	1	2	0	1	0	1	1	1	1	1	1	1	1	1	1	0	0	0	1	0	1	1	1
274	31	0	1	3	2	160	72	1	2	1	1	1	1	4	0						0	0	0	37.6	3300	0	1	1	0	1	1	1	0	1	1	0	0	0	0	1	0	0	0	1	0	0	1	1	1
275	30	1	1	3	3	150	56	2	2	1	0	1	2	2	2						0	0	0	36.6	2900	0	1	3	1	0	0	1	1	1	1	1	0	0	0	1	1	0	0	1	0	0	1	1	1
276	24	0	1	3	3	155	58	2	2	1	1	1	1	4	0						1	0	0	39.1	2900	0	1	2	0	0	1	0	0	1	1	1	1	0	1	1	1	1	0	1	0	0	1	0	1
277	34	0	1	2	3	154	65	3	4	1	0	0	2	1	1	0	1	0	0	1	0	0	0	40	3060	0	2	2	0	1	1	1	1	1	1	1	0	0	0	1	1	0	1	0	0	0	1	1	1
278	27	0	1	2	3	157	63	1	4	1	1	1	2	1	1	1	1	1	1	0	1	0	0	36.1	2670	0	1	2	0	0	1	1	1	1	1	1	1	1	1	1	1	0	0	0	0	1	1	1	1
279	33	0	1	1	4	152	69	3	4	1	0	0	1	4	0						0	0	0	37.3	2700	0	1	3	0	1	0	1	1	1	1	0	0	0	0	0	0	0	1	0	0	1	1	0	1
280	37	1	1	3	3	153	79	3	3	1	0	0	2	2	2						0	0	0	37.3	2800	0	1	2	1	1	0	1	1	1	1	0	1	0	1	1	0	0	0	0	0	0	1	1	1
281	29	1	1	3	3	155	56	2	2	1	0	0	1	4	0						0	0	0	38	2950	0	1	1	0	1	1	0	0	0	0	0	1	0	0	1	1	1	0	0	0	0	1	1	1
282	34	0	1	3	4	155	68	3	3	1	0	1	1	4	0						0	0	0	37.2	3200	0	1	1	0	1	1	0	1	1	1	1	1	0	1	1	0	0	0	0	0	0	1	1	1
283	29	1	1	2	4	160	59	3	3	1	0	0	2	2	2						0	0	0	37.6	2700	0	1	2	1	1	0	1	1	1	1	0	1	0	0	1	0	0	1	0	0	1	1	1	1
284	21	1	1	3	3	152	65	2	2	1	0	1	1	4	0						0	0	0	36.2	2400	0	1	2	0	1	1	0	0	0	0	1	0	0	0	1	0	0	1	0	0	0	1	1	1
285	20	1	1	3	2	150	47	4	2	1	0	0	1	4	0						0	0	0	36.5	2300	1	1	2	0	1	1	1	1	0	0	1	0	0	0	1	0	0	0	0	0	0	1	1	1
286	18	0	1	2	3	153	59	3	1	1	0	0	1	4	0						0	0	0	36.6	2000	1	2	1	0	1	1	0	1	1	1	1	0	0	0	1	0	0	1	0	0	0	1	1	1
287	23	0	1	1	3	158	66	5	2	1	0	0	1	4	0						0	0	0	38	2900	0	1	2	0	1	1	1	1	1	1	1	0	0	0	1	0	0	0	0	0	0	1	1	1
288	35	0	1	3	3	152	62	4	2	1	0	0	1	4	0						1	0	0	37.4	3000	0	1	1	0	0	0	1	1	1	1	1	0	0	1	1	0	0	0	0	0	0	1	1	1
289	31	0	1	3	4	151	59	5	2	1	0	1	2	1	1	0	0	0	1	1	1	0	0	39	3300	0	1	2	0	1	1	1	1	1	1	1	0	0	0	0	0	0	0	0	0	0	1	1	1
290	34	1	1	1	1	145	57	1	2	1	1	0	1	4	0						1	0	1	36.2	3000	0	1	1	1	1	0	1	1	1	1	1	0	0	0	1	1	1	0	0	0	0	1	1	0
291	26	1	3	3	4	158	69	4	4	1	0	1	2	1	1	0	0	0	0	1	0	0	0	36.1	2400	0	1	2	0	1	0	1	1	1	1	0	0	0	0	0	0	0	1	0	0	0	1	1	1
292	36	0	1	3	4	156	59	1	4	1	1	1	2	1	1	0	0	0	0	1	1	0	0	36.1	2400	0	1	2	0	1	1	1	0	1	1	1	0	0	1	1	0	0	1	0	0	0	1	1	1
293	31	0	1	1	4	160	67	3	2	1	1	0	1	4	0						0	0	0	37.5	3650	0	1	2	0	1	1	1	1	1	1	1	0	0	0	1	0	0	1	0	0	0	1	0	1
294	39	0	1	3	2	146	53	2	2	1	0	0	3	1	1	0	0	0	0	0	1	0	0	38.4	3000	0	3	3	0	1	1	0	0	1	1	0	0	0	1	0	1	0	0	0	0	0	1	1	1
295	39	0	1	2	2	165	81	2	2	1	0	1	2	2	2						0	0	0	38.1	3000	0	3	2	1	1	0	1	1	1	1	1	1	0	1	1	0	0	0	0	0	1	1	0	1
296	28	1	1	3	2	150	74	2	2	1	0	0	1	4	0						1	0	0	37.2	3110	0	1	2	0	1	1	0	0	1	1	1	1	0	0	1	0	0	0	0	0	1	1	0	0
297	30	0	1	3	4	155	59	3	2	1	0	1	1	4	0						0	0	0	39	2700	0	1	2	0	1	1	0	1	0	0	0	0	0	0	0	0	0	0	0	0	0	1	0	1
298	35	0	1	3	1	153	47	1	2	1	0	0	3	1	1	0	0	0	0	1	0	0	0	38.5	2900	0	1	3	0	1	0	1	1	1	1	1	0	0	0	0	0	0	1	0	0	0	1	1	1
299	27	0	1	3	4	160	54	3	3	1	0	0	1	4	0						0	0	0	37	3000	0	1	2	0	1	1	1	1	1	1	0	0	0	0	1	0	0	0	0	0	0	1	1	1
300	29	0	1	1	4	160	66	1	2	1	0	0	1	4	0						0	0	0	36.6	2500	0	1	1	0	1	1	0	0	0	1	1	0	0	0	1	0	0	0	0	0	0	1	0	1
301	30	0	1	3	4	150	61	4	2	1	0	0	1	4	0						0	0	0	37	3000	0	1	2	0	1	1	0	0	0	0	1	0	0	0	1	0	0	1	0	0	0	1	1	1
302	36	1	1	4	2	156	74	4	2	1	0	1	3	1	1	0	0	0	0	0	1	0	0	38.3	3100	0	3	2	0	0	0	1	0	0	0	1	1	0	0	0	0	0	1	0	0	0	1	0	1
303	29	1	1	3	4	155	70	3	2	1	1	0	2	2	2						1	0	0	37.5	3500	0	3	2	1	1	0	0	0	1	1	1	0	0	0	0	0	0	1	0	0	0	1	1	0
304	29	1	1	3	2	155	52	2	2	1	1	1	3	1	1	0	0	0	0	0	1	0	0	37.1	2800	0	1	3	0	1	1	1	1	1	1	1	0	0	1	0	0	0	0	0	0	0	1	1	1
305	28	1	1	3	3	155	70	1	2	1	0	0	2	2	2						0	0	0	37.3	3410	0	1	2	0	1	0	0	0	1	1	0	0	0	0	1	0	0	0	0	0	0	1	1	1
306	21	0	1	3	3	157	73	5	2	0	1	0	1	4	0						0	0	0	38.4	2600	1	1	2	1	1	1	1	1	1	1	1	1	1	1	0	0	0	1	1	0	0	1	1	1
307	39	1	1	3	2	152	56	2	2	1	1	0	3	1	1	0	0	0	1	1	1	0	0	36.1	2500	0	1	3	1	0	0	1	1	1	1	0	1	1	1	1	1	1	1	1	0	1	1	0	1
308	25	0	1	3	4	150	59	1	3	1	0	0	1	4	0						0	1	0	38	2800	0	1	2	1	1	0	1	1	1	1	1	1	0	0	0	0	0	1	1	0	0	1	0	1
309	29	0	1	3	4	157	59	3	2	1	0	0	1	4	0						0	0	0	40	3500	0	1	1	0	1	1	1	1	1	1	1	0	0	0	0	0	0	1	0	0	0	1	1	1
310	36	1	1	3	2	152	67	1	3	1	0	0	2	2	2						0	0	0	37.4	3200	0	1	2	1	0	0	1	1	1	1	0	1	1	1	1	1	1	1	1	1	1	1	1	1
311	27	1	1	3	4	152	57	5	3	0	0	1	1	4	0						0	0	0	38	2900	0	1	2	0	1	1	1	1	1	1	1	1	1	1	0	0	0	0	0	0	0	1	1	0
312	26	1	1	3	3	160	81	4	4	1	0	0	3	1	1	0	0	0	0	1	0	0	0	36.1	1900	1	2	1	0	1	1	1	0	0	0	1	1	1	1	0	0	0	0	0	0	0	1	1	1
313	21	0	1	3	4	146	56	2	2	1	0	1	1	4	0						1	0	0	37.3	2600	0	1	2	1	1	1	1	1	1	1	0	1	1	1	1	0	1	1	1	0	1	1	0	0
314	30	0	1	3	3	162	68	4	3	0	0	0	2	1	1	0	0	0	0	0	0	0	0	37.3	2800	0	1	2	0	1	1	1	1	0	0	1	0	0	0	0	0	0	1	0	0	0	1	1	1
315	24	1	1	3	4	150	50	5	2	1	0	0	1	4	0						0	1	0	38.6	3000	0	1	2	1	0	0	1	1	1	1	1	1	1	1	1	1	1	1	1	0	1	1	0	0
316	30	0	1	3	2	158	88	5	2	1	0	1	2	1	1	0	0	0	0	0	1	0	0	37.5	3500	0	1	2	0	0	1	0	0	0	0	1	1	0	1	0	0	0	0	0	0	0	1	1	1
317	30	1	1	3	3	150	70	4	2	1	0	0	2	2	2						0	0	0	37.2	3088	0	3	2	1	1	0	0	0	1	1	1	0	1	0	0	0	0	0	1	0	1	0	0	1
318	30	0	1	3	4	155	59	3	2	1	0	1	1	4	0						0	0	0	39	2585	1	1	2	0	1	1	0	1	0	0	1	0	0	0	0	0	0	0	0	0	0	1	1	1
319	31	0	1	3	4	150	68	3	3	1	0	0	2	2	2						0	0	0	36.4	2889	0	1	2	1	1	0	1	1	1	1	1	0	1	0	0	0	0	0	1	0	1	0	0	0
320	23	1	3	3	3	155	53	2	1	1	0	0	1	4	0						0	0	0	38.1	2600	1	2	1	0	1	1	1	1	1	1	1	0	0	0	1	0	0	1	0	0	1	1	1	1
321	23	0	1	3	3	154	47	1	2	1	0	0	1	4	0						0	1	1	37.3	2976	0	1	1	0	1	1	1	1	1	1	1	0	0	0	0	0	0	1	0	0	0	1	1	1
322	29	0	1	3	3	160	88	1	3	1	0	0	3	2	2						0	0	0	37.1	3024	0	1	3	1	1	0	1	1	1	1	1	0	0	0	0	0	0	0	0	1	0	0	0	0
323	18	1	3	4	1	150	53	1	1	1	0	0	1	4	0						0	0	0	38.4	2700	0	1	2	0	1	1	0	0	0	0	1	0	0	0	0	0	0	0	0	0	0	1	1	1
324	36	0	1	1	3	165	64	4	3	1	0	0	3	1	1	0	0	0	0	0	0	1	0	37.5	2900	0	1	3	0	1	1	1	1	0	0	1	0	0	0	0	0	0	0	0	0	0	1	1	1
325	28	0	1	3	2	156	65	2	2	1	0	0	1	4	0						0	0	0	38.2	2428	1	1	1	0	1	1	1	1	0	0	1	0	0	0	0	0	0	0	0	0	0	0	0	0
326	20	0	1	3	2	160	63	1	1	1	0	0	1	4	0						1	0	0	39.1	2800	0	1	2	0	1	1	1	1	1	1	1	0	0	0	0	0	0	0	0	0	0	1	0	0
327	23	0	1	2	3	161	69	1	3	1	0	0	2	1	1	0	0	0	0	1	0	0	0	38.5	3251	0	1	2	0	1	1	1	1	1	0	1	1	0	0	0	0	0	0	0	0	0	1	1	1
328	36	1	1	3	2	152	62	5	2	1	0	0	2	2	2						0	0	0	37.3	2900	0	1	2	1	1	0	1	0	1	0	1	0	1	0	0	0	0	0	0	0	1	0	0	1
329	20	0	1	2	2	165	54	2	2	1	0	0	1	4	0						0	0	0	37.5	2800	0	1	2	0	1	1	1	0	0	1	1	1	1	0	0	0	0	0	0	0	0	1	1	1
330	33	1	1	3	3	156	63	2	1	1	0	0	2	1	1	0	0	0	0	0	0	0	0	37.3	3102	0	1	2	0	1	1	0	1	1	0	1	0	0	0	0	0	0	0	0	0	0	1	1	1
331	37	0	1	3	1	150	61	2	1	1	0	0	2	1	1	0	1	0	0	1	0	0	0	38.3	3100	0	1	2	0	1	1	1	1	0	0	1	0	0	0	0	0	0	0	0	0	0	1	1	1
332	36	0	1	3	4	150	65	3	3	1	0	0	1	4	0						1	0	0	38.5	2880	0	1	2	0	1	1	1	1	0	0	1	0	0	0	0	0	0	0	0	0	0	1	1	1
333	36	1	1	3	1	156	61	1	3	1	0	0	3	1	1	0	0	0	0	0	1	0	0	40.4	2850	1	1	3	0	1	1	1	1	0	1	1	1	0	0	0	0	0	0	0	0	1	1	1	1
334	35	0	1	3	1	153	46	1	2	1	0	0	3	1	1	0	0	0	0	1	1	0	0	39	2900	0	1	3	0	1	1	0	0	0	0	1	0	0	0	0	0	0	0	0	0	0	1	1	1
335	32	0	1	3	4	155	66	5	2	1	0	0	1	4	0						0	0	0	36.5	2931	0	1	2	0	1	1	1	1	0	1	1	1	0	0	0	0	0	0	0	0	1	1	1	0
336	26	1	1	3	4	153	67	3	2	1	0	0	1	4	0						0	0	0	37.2	2684	1	1	2	0	1	1	1	1	0	0	1	0	0	0	0	0	0	0	0	0	0	1	1	1
337	32	1	1	3	2	150	80	4	3	1	1	1	2	2	2						0	0	0	38.1	3547	0	1	2	0	1	1	1	1	0	1	1	0	0	0	0	0	0	0	0	0	0	1	1	1
338	21	0	1	1	2	160	70	1	2	1	0	0	2	2	2						1	0	0	39.5	3200	0	1	2	0	1	1	1	0	0	1	1	0	0	0	0	0	0	0	0	0	0	1	1	1
339	29	0	1	3	4	151	66	1	4	1	1	1	1	4	0						1	0	0	39.1	2719	0	1	2	0	1	0	1	1	1	1	0	0	0	0	0	0	0	0	0	0	0	1	1	1
340	24	0	1	3	3	157	66	2	3	1	0	0	1	4	0						0	0	0	40.1	3500	0	3	2	0	1	0	1	1	1	1	1	0	1	1	0	0	0	1	0	0	1	1	1	0
341	33	1	1	3	3	155	65	4	4	0	0	1	3	1	1	0	0	0	0	1	1	0	0	38.2	3000	0	1	3	0	1	1	0	0	0	0	0	0	0	0	1	0	0	0	0	0	0	1	1	1
342	25	1	1	3	3	155	57	1	3	1	1	1	1	4	0						0	0	0	40.1	3372	0	3	2	0	1	1	0	0	0	0	1	1	1	1	1	0	0	1	0	0	0	1	1	0
343	32	1	1	3	3	158	70	1	3	1	1	1	2	2	2						1	0	0	38.2	3200	0	1	2	1	0	0	1	1	1	0	1	1	1	1	1	1	1	1	1	0	1	1	1	0
344	29	1	1	3	4	165	67	3	4	1	0	1	1	4	0						0	0	0	40	3368	0	1	2	0	1	0	1	1	1	1	1	0	1	0	0	0	0	1	0	0	0	1	1	1
345	22	1	1	1	4	155	60	5	4	1	0	0	1	4	0						0	0	0	40	2700	0	1	2	0	1	0	1	1	0	0	1	0	0	0	0	0	0	1	0	0	0	1	1	1
346	20	1	1	3	3	165	64	5	4	1	0	1	1	4	0						0	0	0	40	3491	0	1	2	1	1	0	1	1	1	1	0	1	1	0	1	1	1	0	0	0	1	0	0	1
347	28	1	1	3	4	156	55	3	2	1	0	1	2	2	2						0	1	0	37.2	2900	0	3	2	0	1	1	0	0	0	0	0	0	1	1	0	0	0	0	0	0	0	1	1	1
348	22	0	1	3	4	151	62	3	4	1	0	0	1	4	0						0	0	0	36.1	2500	0	1	2	0	1	1	1	1	1	1	0	0	0	1	0	0	0	0	0	0	0	1	0	1
349	26	0	1	3	4	157	67	5	2	1	0	0	1	4	0						0	0	0	39.5	3200	0	1	1	0	1	1	1	1	1	1	0	1	1	1	0	1	0	0	0	0	0	1	1	1
350	30	1	1	3	3	155	55	3	2	1	0	0	2	2	2						1	1	0	39	2900	0	3	2	1	1	0	1	1	1	1	0	0	1	1	1	0	0	1	1	1	0	1	0	0
351	30	0	1	3	4	164	91	3	4	1	0	0	1	4	0						1	1	0	37.4	3000	0	1	2	1	0	1	1	1	1	1	1	0	0	1	0	0	1	1	1	0	1	1	1	1
352	30	1	1	2	4	159	69	3	4	1	0	0	1	4	0						1	0	0	39	3300	0	1	2	0	1	1	0	0	1	1	1	1	1	0	0	0	0	1	1	0	0	1	0	1
353	26	0	1	3	4	165	75	3	2	1	0	1	1	4	0						0	1	0	36.1	2700	0	1	2	0	1	1	1	1	0	0	1	0	0	1	0	0	0	0	0	0	0	1	1	1
354	29	0	1	3	4	162	66	5	2	1	1	1	2	1	1	0	0	0	1	0	1	0	0	36.5	2600	0	1	2	0	0	1	1	1	1	1	1	1	1	1	0	0	0	0	0	0	0	1	0	1
355	23	0	1	3	2	164	65	5	2	1	0	0	2	1	1	0	0	0	0	1	0	0	0	39.1	3400	1	3	2	0	0	1	0	0	0	0	1	0	0	1	0	0	0	0	0	0	0	1	1	0
356	30	0	1	1	2	152	67	2	2	1	0	0	2	2	2						0	0	0	39	3400	0	3	2	1	1	0	0	0	1	1	0	1	1	1	1	1	1	1	1	0	1	1	1	1
357	24	1	1	2	2	155	74	1	2	1	0	0	2	2	2						0	1	0	38	2900	0	1	2	1	0	0	1	1	1	1	0	0	1	1	1	1	1	1	1	1	1	1	0	0
358	30	0	1	3	4	152	65	3	4	1	0	0	1	4	0						0	1	0	37.2	3100	0	3	2	0	0	1	1	1	0	0	0	0	0	1	0	0	0	1	0	0	0	1	0	1
359	23	0	1	3	3	158	61	1	2	1	1	1	1	4	0						0	0	0	36.1	2800	0	1	2	0	1	1	1	1	1	1	1	1	0	1	0	0	0	0	0	0	0	1	0	1
360	19	0	1	3	2	159	56	1	1	0	0	0	3	1	1	0	0	0	0	0	0	1	0	37	2200	1	1	3	1	0	0	1	1	1	1	0	1	1	1	1	1	1	1	1	0	1	1	1	1
361	24	0	1	2	3	157	60	1	2	0	0	0	2	2	2						0	1	0	36.1	2000	1	1	2	1	0	0	1	1	1	1	1	1	1	0	0	0	0	0	1	0	1	1	1	1
362	34	1	1	3	4	163	83	2	2	1	0	1	2	1	1	0	0	0	1	1	0	0	0	40	3700	0	1	2	0	1	1	1	1	1	1	1	0	0	0	1	1	0	1	0	0	0	1	1	1
363	36	1	1	1	3	155	64	2	2	1	0	1	2	2	2						1	0	0	38	3300	0	3	2	1	1	0	1	0	1	1	0	0	0	0	0	0	0	0	0	0	0	1	1	1
364	32	0	1	2	2	150	59	5	2	1	0	0	3	1	1	0	0	0	0	0	1	0	0	38	2600	0	1	3	0	1	1	1	1	1	1	1	0	0	0	0	0	0	1	0	0	1	1	1	1
365	20	0	1	3	3	152	77	1	2	1	0	1	1	4	0						0	0	0	39	3000	0	1	1	0	1	1	0	1	0	0	1	0	0	0	1	0	0	0	0	0	0	1	1	1
366	32	0	1	3	2	154	59	2	2	1	0	0	2	1	1	0	0	0	0	1	1	0	0	36.1	2370	0	1	2	0	1	0	1	1	1	1	1	0	0	0	1	0	0	0	0	0	0	1	1	1
367	29	0	1	4	4	164	70	3	2	1	0	0	1	4	0						1	0	0	39.5	3450	0	1	1	0	1	0	1	1	1	1	1	0	0	1	1	0	0	0	0	0	1	1	1	1
368	35	0	1	2	4	150	64	3	2	1	0	1	2	2	2						1	0	0	39	3300	0	1	2	1	0	0	0	0	1	1	1	0	0	0	1	0	0	1	1	1	0	1	1	1
369	23	0	1	3	3	160	60	4	3	1	0	0	2	1	1	0	0	0	0	0	0	0	0	37	2500	0	1	2	0	1	1	1	0	0	0	1	0	0	0	0	0	0	0	0	0	0	1	1	0
370	32	0	1	3	4	158	80	3	4	1	0	0	2	2	2						0	0	0	37.3	3300	0	1	2	0	0	1	1	1	1	1	1	1	0	1	0	0	0	0	1	1	0	1	1	1
371	29	0	1	3	4	161	59	3	4	1	0	0	1	4	0						0	0	0	36.1	2800	0	1	2	0	1	1	1	1	1	1	1	1	0	1	0	0	0	0	0	1	0	1	0	1
372	25	1	1	3	4	164	64	3	3	1	0	0	1	4	0						0	0	0	36.6	2600	0	1	2	0	0	1	1	0	0	0	0	1	0	0	0	0	0	0	0	0	0	1	0	1
373	24	0	1	3	3	160	80	2	2	1	1	1	1	4	0						0	0	0	39.5	3400	0	1	1	1	1	1	1	1	1	1	1	0	1	1	0	0	0	1	1	0	0	1	0	1
374	26	1	1	3	3	150	68	4	3	1	1	0	1	4	0						1	0	0	38.3	3000	0	1	2	0	1	1	1	0	0	0	0	0	0	1	0	0	0	0	0	0	0	1	1	0
375	27	1	2	3	1	157	64	4	2	1	0	0	2	2	2						0	0	0	36.3	2500	0	1	2	1	1	0	1	1	1	1	0	1	1	1	1	1	1	1	1	0	1	1	1	1
376	24	0	1	3	1	161	87	1	3	0	0	0	2	2	2						1	0	0	39.1	3498	0	1	2	1	1	0	0	0	0	0	0	1	1	1	0	0	0	0	1	1	1	0	0	0
377	37	0	1	1	4	160	61	3	3	1	1	1	2	1	1	0	0	0	0	0	1	0	0	39.1	3048	0	1	2	0	1	1	0	0	0	0	0	0	0	0	1	1	1	0	0	0	0	1	1	1
378	28	1	1	3	2	158	60	1	2	0	0	0	2	1	1	0	0	0	1	0	0	0	0	40.1	3174	0	1	2	0	1	1	0	0	0	0	0	0	0	0	0	0	0	1	0	0	0	1	1	0
379	35	0	1	2	2	150	93	2	2	1	0	0	2	2	2						1	0	0	36.4	3198	0	3	2	1	1	0	0	0	0	0	0	1	0	0	1	0	0	1	0	0	1	0	0	1
380	24	0	1	1	2	165	80	2	3	1	0	0	2	1	1	0	0	0	0	1	0	0	0	36.3	3249	0	1	2	0	1	1	1	0	0	1	1	1	0	0	0	0	0	0	0	0	1	1	1	1
381	37	0	1	3	3	152	55	2	2	1	0	1	1	4	0						0	0	0	36.2	2400	1	3	2	0	1	1	1	1	1	1	1	1	0	0	0	0	0	0	0	0	1	1	1	0
382	21	1	1	3	3	157	75	5	3	1	1	0	1	4	0						0	0	0	38.5	3000	0	1	2	0	1	1	1	1	1	1	1	0	0	0	0	0	0	0	0	0	1	1	1	1
383	30	0	1	3	4	155	60	4	2	1	0	0	1	4	0						1	0	0	36.5	2908	0	1	2	0	1	1	1	1	0	1	1	0	0	0	0	0	0	0	0	0	1	1	1	1
384	40	1	1	3	1	160	90	5	2	1	0	0	3	1	1	0	0	0	0	0	0	0	0	39	4280	0	3	3	0	1	1	0	0	0	1	1	0	0	0	0	0	0	0	0	0	0	1	1	1
385	42	0	1	3	4	160	58	3	4	0	0	0	2	2	2						1	0	0	36.2	2699	0	1	2	1	1	0	1	1	1	1	1	0	0	0	1	0	0	1	0	0	0	0	0	0
386	30	0	1	1	3	150	65	4	4	1	0	0	2	1	1	0	0	0	1	1	0	0	0	37.5	2570	1	2	2	0	1	1	1	1	1	1	0	0	0	0	0	0	0	1	0	0	0	1	1	1
387	27	0	1	3	2	169	60	1	1	1	0	0	1	4	0						0	0	0	37.5	2886	0	1	2	0	1	1	1	1	0	0	1	0	0	0	0	0	0	0	0	0	0	1	1	1
388	32	0	1	3	3	150	65	2	2	1	0	0	1	4	0						0	0	0	39.3	3447	0	1	2	0	1	0	1	1	1	1	1	1	0	0	0	0	0	0	0	0	0	1	1	1
389	27	0	1	3	4	150	54	1	2	1	0	0	1	4	0						0	0	0	36.5	2384	1	1	2	0	1	1	1	1	1	1	1	0	0	0	0	0	0	1	0	0	0	1	1	1
390	35	0	1	3	1	156	67	2	1	1	0	0	2	1	1	0	0	0	0	0	1	0	0	39.2	4359	0	1	1	0	1	0	1	0	0	1	1	0	0	0	0	0	0	0	0	0	0	1	1	1
391	32	1	1	3	3	150	71	2	2	1	0	0	2	1	1	0	0	0	0	0	1	0	0	36.2	2641	0	1	3	0	1	1	0	1	0	1	1	0	0	0	0	0	0	0	0	0	1	1	1	1
392	31	1	1	3	4	150	69	2	3	1	0	0	2	2	2						1	0	0	37.5	4160	0	3	3	1	1	0	1	1	1	1	1	0	1	0	0	0	0	0	1	0	1	1	0	1
393	34	0	1	3	4	160	68	4	2	1	0	0	2	1	1	0	0	0	0	0	0	0	0	38.1	2640	0	1	2	0	1	1	0	0	0	1	1	0	0	0	0	0	0	0	0	0	1	1	1	1
394	28	0	1	3	3	156	50	4	2	1	0	0	1	4	0						0	1	0	38	3171	1	3	2	0	1	1	1	1	1	1	1	0	0	0	0	0	0	0	0	0	1	1	1	1
395	34	0	1	1	2	154	65	2	1	1	0	0	1	4	0						0	0	0	37.2	3734	0	3	2	0	1	1	0	1	0	1	1	0	0	0	0	0	0	0	0	0	0	1	1	1
396	39	1	1	3	3	158	60	1	1	1	0	0	2	1	1	0	0	0	0	0	0	0	0	36.1	2401	0	1	2	0	0	1	0	0	1	1	1	1	1	0	1	0	0	0	1	0	0	1	1	1
397	31	0	1	1	2	156	70	2	2	1	0	0	2	1	1	0	0	0	0	0	0	0	0	39.4	3094	0	1	2	0	1	1	1	1	0	1	1	0	0	0	0	0	0	0	0	0	0	1	1	1
398	24	0	1	1	3	150	70	2	2	1	0	0	1	4	0						0	0	0	36.2	2350	1	1	1	1	1	0	1	1	1	1	1	0	0	1	1	0	0	0	0	0	0	1	0	0
399	31	0	1	1	2	155	53	2	2	1	0	0	2	2	2						0	0	0	37	2900	0	1	2	1	0	0	1	1	1	1	1	0	0	1	0	0	0	0	1	0	1	1	1	1
400	40	0	1	3	4	150	67	3	2	1	0	0	3	1	1	0	0	0	1	0	1	0	0	36.5	2600	0	1	2	0	1	1	1	1	0	0	0	0	1	0	0	0	0	1	0	0	1	1	0	1
401	33	0	1	1	3	153	63	1	1	1	1	0	2	1	1	0	0	1	0	1	0	1	0	38.2	3400	0	1	2	0	1	0	1	1	1	1	0	0	0	0	0	0	0	1	0	0	0	1	1	0
402	25	0	1	3	2	158	52	2	3	0	0	0	1	4	0						0	0	0	37	2700	0	1	1	0	1	1	1	1	1	1	1	0	0	0	1	0	0	0	0	0	0	1	1	1
403	33	1	1	3	2	149	65	2	3	1	1	1	1	4	0						0	0	1	38	3000	0	1	2	0	1	1	1	1	1	1	1	0	0	1	0	0	0	0	0	0	0	1	0	1
404	27	0	1	2	4	150	46	1	3	0	0	0	2	1	1	0	0	0	0	0	1	1	0	37	2600	1	1	2	0	0	1	0	0	0	0	0	0	1	1	0	0	0	0	0	0	0	1	0	1
405	29	0	2	1	4	160	61	3	3	1	0	0	1	4	0						0	0	0	37.5	2500	1	2	3	0	1	1	1	1	1	1	0	0	0	1	0	1	0	0	0	0	0	1	1	1
406	34	0	1	3	2	155	67	5	3	1	0	0	2	1	1	0	0	0	0	0	1	0	0	36.5	3000	0	3	2	0	1	1	0	0	1	1	0	0	0	1	0	0	0	0	0	0	0	1	0	1
407	28	1	1	3	4	160	60	5	3	1	0	0	2	1	1	0	0	0	0	0	1	1	0	36.6	2700	0	1	2	0	0	1	1	1	1	1	0	0	0	1	0	0	0	0	0	0	0	1	0	1
408	28	0	1	1	2	155	59	1	2	1	0	0	2	1	1	1	1	0	0	0	0	0	0	36.6	2800	0	1	2	1	0	0	1	1	1	1	0	1	1	1	1	1	1	1	1	0	1	1	0	0
409	27	0	1	3	4	158	82	1	4	1	0	1	2	1	1	0	0	0	0	1	1	0	0	38.1	2300	0	1	2	0	0	1	1	1	1	0	1	0	0	1	1	1	0	0	0	0	1	1	1	1
410	40	0	1	2	4	150	66	3	4	1	1	1	3	1	1	0	0	0	0	0	1	0	0	39.4	3300	0	1	3	0	1	1	0	0	0	0	0	0	0	0	0	0	0	0	0	0	0	1	1	1
411	32	1	1	3	3	145	50	2	3	1	0	1	2	2	2						0	0	0	39	3250	0	1	2	0	1	0	1	1	1	1	0	1	1	0	0	0	0	0	0	0	1	0	1	0
412	28	0	1	3	4	163	70	3	4	1	1	1	1	4	0						0	0	0	39.1	3178	0	3	2	0	1	1	1	1	1	1	1	0	0	0	1	0	0	1	0	0	0	1	1	0
413	27	0	1	3	3	165	77	4	4	1	0	1	1	4	0						1	0	0	39	3210	0	1	2	0	1	0	1	1	1	1	1	0	0	0	0	0	0	0	0	0	1	1	1	0
414	29	0	1	3	4	163	73	3	2	1	0	1	2	2	2						0	0	0	39	3000	0	1	2	1	1	0	1	0	1	1	0	1	0	0	1	0	0	0	0	1	1	1	0	1
415	22	0	1	2	3	158	65	3	1	0	0	0	1	4	0						0	1	0	36.1	2500	0	3	2	0	1	1	1	1	0	0	1	1	1	0	0	0	0	1	0	0	1	1	0	1
416	31	1	1	3	4	158	71	1	1	1	1	1	2	2	2						1	0	0	37.3	2600	0	1	2	1	1	0	1	0	1	1	0	0	0	0	0	0	0	0	0	0	0	1	0	0
417	36	1	1	1	4	158	69	3	2	1	1	0	2	1	1	0	0	0	0	0	0	0	0	37.1	3250	1	1	2	0	0	1	1	0	1	1	1	0	0	0	1	0	0	1	0	0	0	1	1	1
418	28	0	1	3	3	165	87	1	2	1	0	1	2	2	2						0	0	0	38	3000	0	1	2	1	1	1	0	0	0	0	0	0	0	1	1	0	0	0	0	0	0	1	1	1
419	31	0	1	3	4	163	65	3	2	1	0	0	2	2	2						0	0	0	38	3000	0	1	2	1	0	0	0	0	0	0	0	0	0	0	1	0	0	0	0	0	0	1	1	1
420	27	1	1	3	3	158	57	2	1	1	1	1	1	4	0						1	0	0	36.5	2300	0	3	2	0	1	1	0	0	1	1	1	0	1	0	0	0	0	0	0	0	0	1	1	0
421	29	1	1	1	3	156	58	1	2	1	0	0	3	1	1	0	0	0	0	0	1	0	0	38.1	2600	1	1	3	0	1	1	0	1	1	1	1	0	1	1	0	0	0	0	0	0	1	1	1	1
422	28	1	1	3	4	152	63	3	2	1	1	0	2	1	1	0	0	0	0	0	1	0	0	38	2900	0	1	2	0	1	0	0	0	1	1	1	0	0	0	1	0	0	0	0	0	0	1	0	1
423	28	0	1	3	4	163	70	3	2	1	1	1	1	4	0						0	0	0	39.1	2700	0	3	2	0	1	0	0	0	0	0	1	0	0	0	0	0	0	0	0	0	0	1	1	0
424	32	1	1	3	3	153	58	3	2	1	0	0	2	2	2						0	0	0	36.5	2900	0	1	2	1	0	0	1	1	1	1	0	1	1	1	0	0	0	1	1	0	1	1	0	0
425	32	0	1	2	3	157	67	3	3	1	0	0	1	4	0						0	0	0	37.1	2800	0	1	3	0	1	1	1	1	0	0	0	0	0	0	0	0	0	0	1	0	0	1	0	0
426	22	0	1	3	4	170	68	3	2	1	0	0	1	4	0						1	0	0	37.2	2600	0	1	2	0	1	1	1	1	0	0	0	0	0	0	0	0	1	0	1	0	0	1	1	1
427	29	1	1	3	4	157	60	3	3	1	0	0	1	4	0						0	0	0	36.3	2600	0	1	1	0	1	1	1	1	1	1	1	0	0	0	0	0	0	0	0	0	0	1	0	1
428	25	1	1	3	4	160	72	4	4	1	0	0	1	4	0						0	0	0	38.6	3100	0	1	2	1	1	0	1	1	1	1	1	1	0	1	0	0	0	1	0	1	1	1	0	1
429	26	0	1	3	4	158	65	5	3	0	0	0	1	4	0						0	1	0	39	2900	0	1	2	0	1	1	1	1	1	0	1	0	0	0	0	0	0	0	0	0	0	1	1	1
430	23	0	1	3	2	153	56	1	3	1	0	0	1	4	0						0	0	0	36.3	2700	0	1	2	0	1	1	0	0	1	1	1	0	0	1	0	0	0	0	0	0	0	1	0	1
431	26	0	1	2	4	158	74	3	2	1	0	0	1	4	0						1	0	0	37.4	2500	0	1	1	0	1	1	1	1	1	1	1	1	0	1	0	0	0	0	1	0	1	1	1	1
432	23	0	1	3	3	160	63	3	2	1	0	0	1	4	0						0	0	0	38.1	2956	0	1	2	0	1	1	1	1	1	1	0	0	0	0	1	0	0	1	0	0	1	1	1	1
433	20	1	3	3	2	153	79	2	1	1	0	0	1	4	0						0	1	0	36.2	2112	1	2	2	0	1	1	1	1	1	1	1	0	0	0	0	0	0	0	0	0	1	1	1	1
434	32	0	1	1	4	163	57	5	3	1	1	0	2	1	1	0	0	0	0	1	0	0	0	37.3	2400	1	1	2	1	1	0	0	0	1	1	1	0	0	0	1	1	1	0	1	1	1	1	1	1
435	32	0	1	2	3	145	47	2	2	1	0	0	1	4	0						0	0	1	38	3200	0	1	3	1	0	0	1	1	1	1	1	1	1	1	1	0	0	1	1	0	1	1	1	1
436	30	0	1	1	4	170	72	3	3	1	0	0	1	4	0						0	0	0	39	3300	0	3	1	0	1	1	1	1	1	1	0	1	0	1	0	0	0	1	0	0	0	1	0	1
437	36	1	1	4	2	165	60	1	2	1	0	1	2	1	1	0	0	0	1	1	0	0	0	38.2	3200	0	1	2	0	1	1	1	0	1	0	0	0	0	1	0	0	0	0	0	0	0	1	0	1
438	31	1	1	3	4	149	63	3	2	1	0	0	1	4	0						0	0	0	38.5	3100	0	1	1	1	1	0	1	1	1	1	0	1	1	1	0	0	0	1	1	0	1	1	1	0
439	31	0	1	3	2	155	62	2	2	1	1	0	2	1	1	0	0	0	0	0	1	0	0	38.3	3119	0	1	2	0	0	0	0	0	1	1	1	0	0	0	1	0	0	0	0	0	1	1	1	1
440	30	1	1	3	3	156	81	2	2	1	0	1	1	4	0						0	0	0	38	3000	0	3	2	0	1	1	1	1	1	1	0	1	1	1	0	0	0	1	0	0	1	1	1	1
441	33	0	1	3	4	150	63	4	3	1	0	0	1	4	0						0	0	0	37.6	2910	0	3	2	0	1	1	1	1	1	1	1	1	1	0	1	0	0	0	0	0	0	1	1	1
442	28	0	1	3	2	155	78	5	3	1	0	1	2	1	1	0	0	0	0	0	0	0	0	39	2940	0	1	2	0	1	0	0	0	1	1	0	0	0	0	0	0	0	0	0	0	0	1	1	1
443	24	0	1	3	3	157	69	1	3	1	0	1	1	4	0						0	0	0	36.3	2350	1	1	2	0	1	0	1	1	1	1	1	0	0	0	0	0	0	1	0	0	0	1	1	1
444	28	0	1	3	4	153	54	3	3	1	0	1	2	1	1	0	0	0	0	0	1	0	0	36.2	2905	0	3	2	0	1	1	1	1	1	1	1	0	1	1	1	0	0	1	0	0	0	1	1	1
445	38	0	2	1	3	158	71	3	3	1	0	1	2	1	1	0	0	0	0	0	0	0	0	37	2700	0	1	2	0	1	1	1	1	1	1	1	0	0	1	1	0	0	1	0	0	0	1	1	1
446	26	1	2	3	2	148	65	2	3	1	0	1	1	4	0						1	0	0	36.2	2643	0	3	1	0	0	0	1	1	1	1	1	0	0	1	0	0	0	1	0	0	0	1	1	1
447	31	0	1	3	3	165	64	1	3	1	1	0	1	4	0						0	0	0	36.1	2300	0	1	2	0	0	1	1	1	0	0	1	0	0	0	0	0	0	1	0	0	0	1	0	1
448	27	1	1	3	3	154	68	3	3	1	0	0	1	4	0						1	0	0	39.3	3114	0	1	2	0	1	1	1	1	1	1	0	0	0	0	1	0	0	1	0	0	0	1	1	1
449	28	1	1	1	3	160	55	3	4	0	0	0	2	2	2						0	0	0	37.2	2600	1	1	2	1	0	0	1	1	1	1	0	1	1	1	1	0	0	1	1	1	1	1	1	0
450	27	0	1	3	2	153	64	1	2	1	0	0	2	1	1	0	0	0	0	0	0	0	0	38.4	3200	0	1	3	0	1	1	1	1	1	1	1	1	0	0	0	0	0	0	0	0	0	1	1	1
451	24	0	2	3	2	163	56	1	3	1	0	1	1	4	0						0	0	0	37.2	3000	0	1	1	0	1	1	1	1	1	1	0	0	0	0	0	0	0	1	0	0	0	1	0	0
452	30	0	1	3	4	158	75	3	3	0	0	0	1	4	0						0	0	0	36	2500	0	1	2	1	0	0	1	1	1	1	1	1	1	1	0	0	0	1	1	1	1	1	0	0
453	30	0	2	3	3	160	99	2	2	1	0	0	1	4	0						0	1	0	37.1	3300	0	1	2	0	1	1	0	0	1	1	0	0	0	0	0	0	0	0	1	0	0	1	0	1
454	33	0	1	1	4	157	52	3	4	1	0	0	1	4	0						0	0	0	37.3	2600	0	1	2	0	1	1	1	0	1	1	1	0	0	1	0	0	0	0	0	0	0	1	1	1
455	21	1	1	3	3	154	57	1	2	1	0	0	1	4	0						0	0	0	36.5	2800	0	1	2	0	1	1	0	1	1	1	1	0	0	0	0	0	0	0	0	0	0	1	0	0
456	24	1	1	3	3	160	69	4	3	1	0	0	1	4	0						0	1	0	36.5	2800	0	1	2	1	1	0	1	1	1	1	0	1	1	1	0	1	0	1	1	0	1	1	0	0
457	32	1	1	1	4	153	61	3	3	1	0	0	2	2	2						0	0	0	37	3500	0	3	2	1	1	0	1	1	1	1	0	1	1	1	1	0	0	1	1	1	1	1	1	0
458	28	0	1	3	3	169	71	3	3	1	0	0	1	4	0						1	0	0	37.2	2800	0	1	2	1	1	1	1	1	1	1	1	1	1	1	1	1	0	1	1	0	1	1	0	0
459	28	0	1	4	4	155	71	3	3	1	0	0	1	4	0						0	0	0	36.1	2900	0	1	2	0	1	1	1	1	1	1	0	1	0	1	0	0	0	0	0	0	1	1	1	0
460	27	1	1	4	3	157	68	1	3	1	1	0	2	2	2						0	0	0	37.1	2500	0	1	2	1	1	0	1	1	1	1	1	0	0	0	1	0	0	1	0	0	1	1	1	1
461	23	0	1	3	3	156	66	1	1	1	0	0	2	1	1	0	0	0	0	0	0	0	0	39	3400	0	3	2	0	1	1	0	0	0	0	1	0	0	1	1	0	0	0	0	0	0	1	0	0
462	27	0	1	3	3	156	70	4	2	1	0	0	2	2	2						0	0	0	37.2	2800	0	1	2	1	1	0	0	0	1	1	1	1	0	0	1	0	0	0	0	0	1	1	1	1
463	42	1	1	1	1	155	58	1	1	1	1	0	1	4	0						1	0	1	37.4	2700	0	1	1	1	0	0	0	0	1	1	1	0	0	1	1	0	0	1	1	0	1	1	1	1
464	24	1	1	3	2	150	55	2	4	1	0	0	1	4	0						0	0	0	36.1	2500	0	1	1	0	1	1	0	1	1	1	1	0	0	0	0	0	0	0	0	0	1	1	1	1
465	29	0	1	2	1	155	69	2	2	1	0	0	2	2	2						0	0	0	38	3300	0	1	2	0	1	1	1	1	1	1	1	0	0	1	0	0	0	0	0	0	0	1	1	1
466	26	1	1	3	2	152	65	5	1	1	0	0	2	1	1	0	0	0	0	0	0	0	0	38.5	3100	1	2	2	1	1	0	0	0	1	1	1	0	0	0	0	0	0	0	1	0	1	1	0	0
467	22	0	1	3	2	162	68	2	2	1	0	0	3	1	1	0	0	0	0	1	1	0	0	36.1	2400	0	1	3	0	1	1	1	1	1	1	1	0	0	0	1	0	0	1	0	0	0	1	1	1
468	29	1	1	3	3	150	67	1	2	1	0	0	1	4	0						0	0	0	39	3330	0	1	1	0	1	1	0	0	0	0	1	0	0	0	0	0	0	0	0	0	0	1	1	1
469	25	1	1	3	4	163	68	3	3	1	0	0	1	4	0						0	0	0	39.5	3100	0	1	2	0	1	1	0	0	0	0	0	1	0	0	0	0	0	0	0	1	1	1	0	1
470	29	0	1	3	2	159	61	4	2	1	0	1	1	4	0						1	0	0	38.2	3100	1	1	1	0	1	1	1	1	1	1	1	0	0	1	0	0	0	0	0	0	1	1	0	1
471	27	0	1	3	4	158	62	3	4	1	0	0	1	4	0						0	0	0	38.4	3000	0	1	3	0	1	1	0	0	1	1	1	0	0	1	0	0	0	0	0	0	1	1	1	1
472	35	0	1	3	3	158	59	3	1	1	0	1	3	1	1	0	0	1	0	0	0	0	0	40	3800	0	1	3	0	1	1	0	1	1	1	0	0	0	0	0	0	0	0	0	0	0	1	1	0
473	20	1	1	3	2	155	56	2	1	1	0	1	1	4	0						0	0	0	38.6	3300	0	1	2	0	1	0	0	0	1	1	1	0	0	0	0	0	0	0	0	0	0	1	0	0
474	35	1	1	1	1	152	60	5	2	1	0	0	2	1	1	0	0	0	1	0	1	0	0	36.4	2400	0	1	2	0	1	0	0	0	1	1	1	1	1	0	1	0	0	1	0	0	1	1	0	0
475	26	0	1	2	3	155	64	5	4	0	0	0	1	4	0						1	0	0	37.1	2600	1	1	2	1	1	0	1	1	1	1	1	1	1	1	1	0	1	1	1	0	1	1	1	1
476	32	1	1	3	4	155	67	3	2	1	0	0	3	1	1	0	0	0	0	0	0	0	0	38	2600	1	3	3	0	1	1	0	0	0	0	0	0	0	0	0	0	0	0	0	0	0	1	0	1
477	25	0	1	3	4	153	69	5	2	0	0	0	1	4	0						0	1	0	37.1	2800	0	1	2	1	1	0	1	1	1	1	1	1	1	1	1	1	1	1	1	0	1	1	0	0
478	32	1	1	3	4	167	71	3	4	1	0	1	2	1	1	0	0	0	0	0	0	0	0	37.2	3100	0	1	2	0	1	1	1	1	0	0	0	0	0	0	0	0	0	0	0	0	0	1	0	1
479	29	1	1	3	2	155	67	1	2	0	0	0	2	2	2						0	0	0	36.2	2800	0	1	3	0	1	1	0	0	1	0	1	0	0	0	0	0	0	0	0	0	0	1	1	1
480	34	1	1	3	4	160	67	1	3	1	1	1	3	1	1	0	0	0	0	1	0	0	0	36.5	2800	0	3	3	0	1	1	0	0	0	0	0	0	0	0	0	0	0	0	0	0	0	1	1	1
481	21	0	1	3	3	165	72	1	2	1	0	0	1	4	0						0	1	0	37.1	3200	0	1	2	1	1	0	1	1	1	1	1	1	1	1	1	1	1	1	1	0	1	1	0	1
482	34	0	1	3	4	163	68	1	4	1	0	0	1	4	0						0	0	0	38	2400	1	1	1	0	1	0	1	1	1	1	1	0	1	1	1	0	0	0	0	0	0	1	0	1
483	27	0	1	3	3	158	66	3	2	1	0	1	1	4	0						1	0	0	38	2900	0	1	2	0	1	1	1	1	1	0	0	0	0	0	1	0	0	0	0	0	0	1	0	1
484	27	0	1	3	2	150	59	2	3	1	0	0	1	4	0						0	0	0	36.6	2600	0	1	2	0	1	1	0	1	1	1	1	0	0	0	1	0	0	0	0	0	0	1	1	1
485	29	1	1	3	2	150	62	2	2	1	0	1	2	1	1	0	0	0	1	0	0	0	0	38.6	2750	0	1	2	0	1	0	1	0	1	1	0	0	0	1	1	0	0	0	0	0	0	1	1	1
486	28	0	1	3	4	160	68	3	2	1	0	1	1	4	0						0	0	0	38.3	2850	0	3	2	0	1	0	0	0	1	1	1	1	0	0	1	0	0	0	0	0	0	1	0	0
487	35	0	1	3	3	150	59	1	2	1	0	1	3	1	1	0	0	0	0	0	0	0	0	37	2500	0	1	3	0	1	0	0	0	1	1	1	0	0	0	1	0	0	0	0	0	0	1	0	0
488	31	1	1	2	4	158	65	3	2	1	0	0	1	4	0						0	0	0	38.4	2750	0	1	2	0	1	1	0	0	0	0	0	0	0	0	1	0	0	1	0	0	0	1	1	1
489	31	1	1	1	4	153	61	3	2	1	0	1	2	2	2						0	0	0	39.2	3700	0	3	2	1	1	1	0	0	0	0	0	0	0	0	1	0	0	0	0	0	0	1	1	1
490	34	0	1	1	3	153	70	1	2	1	0	0	2	2	2						0	0	0	36.6	3200	0	3	2	1	1	0	0	1	1	1	0	0	0	0	1	0	0	0	0	0	0	1	1	0
491	24	0	1	3	4	158	56	3	2	1	0	1	1	4	0						0	0	0	39.6	2900	0	1	1	0	1	1	1	1	1	1	1	0	0	0	1	0	0	1	0	0	0	1	0	1
492	25	0	1	2	2	158	66	5	2	1	0	1	1	4	0						0	0	0	36.2	2400	0	1	2	0	1	1	1	1	1	1	1	0	0	0	0	0	0	0	0	0	0	1	1	1
490	27	1	1	3	4	150	58	3	3	1	0	1	1	4	0						0	0	0	36	2660	0	3	2	1	1	0	1	1	1	1	1	0	0	0	1	0	0	0	0	0	0	1	1	1
494	33	1	1	2	4	157	65	3	4	1	0	1	1	4	0						0	0	0	38	3150	0	3	2	0	1	1	1	1	1	1	1	0	0	0	0	1	0	1	0	0	0	1	1	1
495	28	0	2	3	2	154	68	1	1	0	0	0	1	4	0						0	0	0	40.2	3200	0	1	2	0	1	1	1	0	0	0	1	0	0	0	1	0	0	0	0	0	0	1	1	1
496	30	0	1	3	4	150	71	4	2	1	0	0	2	1	1	0	0	0	0	0	0	0	0	39.4	3750	0	1	2	1	1	0	1	1	1	1	1	0	0	1	1	0	0	0	1	0	1	1	0	1
497	21	0	1	3	3	150	75	4	2	1	0	1	1	4	0						0	0	0	36.2	2300	0	1	2	0	1	1	0	0	0	0	1	0	0	0	1	0	0	0	0	0	0	1	0	0
498	28	1	1	1	2	155	65	4	2	1	0	0	2	1	1	0	0	0	0	0	0	0	0	38.3	3300	0	1	2	0	1	1	1	1	0	0	0	0	0	0	1	0	0	0	0	0	0	1	1	1
499	25	1	1	3	2	155	62	5	3	1	1	1	1	4	0						0	0	0	36.4	2400	0	1	2	0	1	1	1	1	1	1	0	0	0	0	0	0	0	0	0	0	0	1	1	1
599	28	1	1	1	3	150	60	1	2	0	0	1	2	1	1	0	0	0	1	1	0	0	0	36	2200	1	1	3	0	1	1	0	0	1	1	1	0	0	1	0	0	0	1	0	0	0	1	1	1
598	41	0	1	3	2	158	68	1	2	1	0	0	3	1	1	0	0	0	0	1	0	0	0	36.5	2900	0	1	3	0	1	1	0	0	0	0	1	0	0	0	0	0	0	0	0	0	0	0	0	0
597	24	0	1	3	4	165	75	3	3	1	0	1	1	4	0						0	1	0	37	2800	0	1	2	0	1	1	1	1	1	1	1	1	0	1	0	0	0	0	0	0	0	1	0	0
596	29	0	1	3	4	160	69	5	3	1	0	1	2	2	2						0	0	0	37.6	3500	0	3	2	1	0	0	1	1	1	1	1	0	1	1	1	1	1	1	1	0	0	1	1	1
595	22	1	1	3	2	152	63	2	1	1	1	0	1	4	0						0	0	0	36.5	2500	1	1	1	0	1	1	0	1	1	1	0	0	0	0	0	0	0	0	0	0	0	1	1	0
594	29	1	1	3	3	156	85	3	2	1	0	0	2	2	2						0	0	0	36.5	3100	0	1	2	1	1	0	1	1	0	0	1	0	0	0	0	1	0	0	0	0	0	1	1	1
593	31	0	1	3	4	149	52	4	2	1	0	1	2	1	1	0	0	0	0	0	0	0	0	37	2800	0	1	3	0	0	1	1	1	1	1	1	0	0	1	0	0	0	1	0	0	0	1	1	1
592	25	0	2	3	3	158	81	4	3	1	0	0	1	4	0						0	0	0	37	3100	0	1	2	0	1	1	1	1	1	1	1	1	0	0	0	0	0	0	0	0	0	1	1	1
591	18	0	1	3	2	157	80	5	1	1	0	0	1	4	0						0	0	0	37	2800	0	1	1	0	1	1	1	1	1	1	1	1	0	0	0	0	0	0	0	0	0	1	1	0
590	24	0	1	1	3	158	63	1	4	1	0	0	1	4	0						0	0	0	38.1	3100	0	1	1	0	1	1	0	0	1	1	1	0	0	0	0	0	0	0	0	0	0	1	0	0
589	37	1	1	3	2	155	55	1	2	1	1	0	3	1	1	0	0	1	0	0	0	0	0	37.5	2800	0	1	3	1	0	1	0	0	1	1	0	0	1	0	0	0	0	1	0	0	0	1	1	1
588	32	0	1	3	3	160	56	3	3	1	0	1	2	2	2						0	0	0	38.4	3300	0	1	3	1	1	0	0	0	1	1	1	1	1	0	0	0	0	0	1	0	0	1	1	1
587	33	0	1	2	2	150	55	5	4	0	1	1	2	1	1	0	0	0	0	0	1	0	0	37.6	2900	0	1	2	0	1	1	0	0	0	0	0	0	0	0	0	0	0	0	0	0	0	0	0	0
586	28	0	1	3	4	158	70	3	4	1	0	0	1	4	0						1	0	0	38.4	3600	0	1	2	0	1	1	1	1	1	1	1	0	0	1	0	0	0	0	0	0	0	1	1	0
585	27	0	1	3	4	170	72	3	4	1	0	0	1	4	0						0	0	0	37.3	3200	0	1	2	0	1	1	1	1	1	1	1	1	0	0	0	0	0	1	0	0	0	1	1	1
584	29	0	1	1	4	160	68	3	4	1	0	0	1	4	0						1	0	0	36	2200	0	1	2	1	0	0	1	1	1	1	1	0	1	1	0	0	0	1	0	1	1	1	1	0
583	27	0	1	3	3	150	55	3	3	1	0	0	1	4	0						0	0	0	36.2	2500	0	1	2	1	1	1	1	1	1	1	1	1	0	1	0	1	0	1	0	1	0	1	1	1
582	27	0	1	3	3	152	50	2	2	1	0	1	2	1	1	0	0	0	0	0	0	0	0	36.1	2100	1	3	2	0	0	1	1	0	1	1	1	0	0	0	0	0	0	1	0	0	0	1	0	0
581	33	0	1	2	4	163	60	4	3	1	0	1	1	4	0						0	0	0	37	3200	0	1	2	0	1	1	0	0	0	0	0	0	0	1	0	0	0	0	1	0	0	1	1	1
580	26	0	1	2	2	156	64	5	2	1	1	1	1	4	0						1	0	0	37	2400	0	1	1	0	1	1	1	1	1	1	1	0	0	1	0	1	0	0	1	0	0	1	1	1
579	32	0	1	3	2	155	84	1	1	1	0	0	2	2	2						0	0	0	39	2800	0	2	2	1	0	0	1	1	1	1	1	1	1	1	1	1	1	1	1	0	1	1	1	1
578	28	0	1	1	3	168	67	4	2	1	0	1	1	4	0						0	0	0	36	2300	0	1	2	1	0	0	1	1	1	1	0	0	0	0	0	0	0	1	0	0	0	1	1	1
577	29	0	1	3	4	152	48	4	3	1	0	1	1	4	0						0	0	0	38.2	3500	0	1	2	1	1	0	1	1	1	1	1	0	0	0	1	0	0	1	1	0	0	1	0	1
576	27	1	1	3	4	163	69	3	2	1	0	1	1	4	0						0	1	0	36.2	2200	0	2	2	0	1	1	1	1	1	1	1	0	0	0	0	0	0	0	0	0	0	0	0	1
575	39	0	1	3	3	157	68	4	2	1	0	0	3	1	1	0	0	0	0	0	0	0	0	37.2	3000	0	1	3	0	1	1	1	1	1	1	1	0	0	0	0	0	0	0	0	0	1	1	1	1
574	20	0	1	1	2	155	67	2	2	1	0	0	1	4	0						0	0	0	37.4	3000	0	1	2	0	1	0	1	1	1	1	1	0	0	1	1	0	0	0	0	0	0	1	0	0
573	33	1	1	3	4	159	63	3	1	1	0	0	1	4	0						0	0	0	37.6	2600	0	1	1	0	1	1	1	1	1	1	1	0	0	1	0	0	0	0	0	0	0	1	0	1
572	28	0	1	2	3	150	63	5	4	1	0	0	1	4	0						0	0	0	39.4	3400	0	3	2	1	1	0	1	1	1	1	1	1	1	1	0	0	0	0	1	1	0	1	1	1
571	36	0	1	3	4	150	48	3	3	1	0	0	2	2	2						1	0	0	37	2500	1	1	2	1	0	0	1	1	1	1	0	1	1	1	0	0	0	1	0	1	1	1	1	0
570	33	0	1	3	3	165	68	5	3	1	0	0	2	2	2						0	0	0	36.3	2800	0	1	2	1	0	0	1	1	1	1	0	0	1	1	0	1	0	1	0	1	1	1	0	0
569	32	0	1	2	4	165	79	3	3	1	0	0	1	4	0						0	0	0	36	2300	0	1	2	0	1	1	1	0	1	1	0	0	0	1	0	0	0	0	0	0	0	1	1	1
568	30	0	1	3	4	160	74	3	4	1	0	0	1	4	0						0	0	0	36.4	2800	0	1	1	0	0	1	1	1	0	0	1	1	0	1	0	0	0	0	0	0	0	1	0	1
567	28	0	1	1	4	154	85	5	3	0	0	0	1	4	0						1	0	0	36	3000	0	1	2	0	1	1	1	1	1	1	1	1	1	1	0	0	0	0	0	1	0	1	0	0
566	31	0	1	3	3	163	79	4	4	1	0	0	2	2	2						0	0	0	36	2700	0	1	2	1	0	0	1	1	1	1	1	1	1	1	0	0	0	1	0	1	1	1	1	1
565	21	0	1	3	2	153	56	2	2	1	0	0	1	4	0						1	0	0	37.1	2725	0	1	1	0	1	0	1	1	0	0	1	0	0	0	0	0	0	0	0	0	0	1	1	1
564	29	0	1	2	3	157	72	1	2	1	0	0	3	1	1	0	0	0	0	1	0	0	0	36.1	2600	0	1	3	0	1	0	1	0	1	1	1	0	0	0	0	0	0	0	0	0	0	1	1	1
563	31	0	1	3	4	150	56	3	3	1	0	1	3	1	1	0	0	0	1	0	1	0	0	36.4	2448	1	1	2	0	1	1	0	0	0	0	1	0	0	0	0	0	0	0	0	0	0	1	1	1
562	26	0	1	2	4	157	57	5	2	0	0	1	1	4	0						1	0	0	36.1	2145	1	1	1	0	0	1	0	1	0	0	1	0	0	0	0	0	0	0	0	0	1	1	0	1
561	32	0	1	3	4	150	54	3	4	1	1	1	2	1	1	0	0	1	0	0	0	0	0	39.3	3500	0	3	2	1	0	0	1	1	1	1	0	0	1	0	0	0	0	1	1	1	1	1	1	1
560	31	0	1	3	3	165	87	2	2	1	0	1	2	2	2						0	0	0	38.2	3200	0	3	2	0	0	1	1	1	1	1	1	0	0	1	0	0	0	0	0	0	0	1	1	1
559	24	0	1	3	3	160	78	2	2	1	0	0	2	2	2						1	0	0	38.2	2600	0	1	2	1	0	0	1	1	1	1	1	0	0	1	1	1	1	1	0	1	1	1	0	1
558	31	0	1	1	4	157	63	3	2	1	0	1	1	4	0						0	0	0	39	3700	0	1	1	0	1	1	1	1	1	1	1	0	0	1	0	0	0	0	0	0	0	1	0	0
557	23	0	1	1	3	168	99	2	2	1	0	0	1	4	0						0	0	0	38	2800	0	1	2	0	1	1	1	1	1	1	1	1	0	0	0	0	0	1	1	0	0	1	0	0
556	33	0	1	3	2	160	77	1	3	1	0	1	2	1	1	1	1	0	1	0	0	0	0	36	2600	0	1	2	0	0	1	0	1	0	0	0	0	0	1	0	0	0	1	0	0	0	1	1	1
555	25	0	1	3	4	160	72	3	3	1	0	0	1	4	0						0	0	0	38.1	3000	0	1	2	0	1	1	1	0	1	1	1	1	0	1	0	0	0	0	0	0	0	1	1	1
554	23	0	1	3	3	150	52	1	1	1	0	1	1	4	0						0	0	0	39.3	3500	0	1	2	0	1	1	1	1	0	0	0	0	0	1	0	0	0	0	1	0	0	1	0	1
553	26	0	1	3	2	155	58	2	1	1	0	1	1	4	0						0	0	0	36	2700	0	1	1	1	1	0	1	1	0	1	0	0	0	0	0	0	0	1	0	0		1	0	0
552	26	0	1	3	2	150	59	2	2	1	0	0	2	2	2						0	0	0	37.4	3000	0	1	2	0	1	0	1	0	1	1	1	1	0	0	1	0	0	0	0	0	0	1	1	0
551	30	1	1	3	2	166	65	2	2	1	0	0	2	1	1	0	0	0	0	1	0	0	0	40	3200	0	1	2	0	1	1	1	1	0	0	0	1	0	0	0	0	0	0	0	0	1	1	1	1
550	25	1	1	3	3	153	68	1	3	1	0	0	1	4	0						0	0	0	38.2	2500	1	1	1	0	1	0	1	1	1	1	0	0	1	0	1	0	0	1	0	0	1	1	1	0
549	35	0	1	3	2	158	85	4	2	0	0	0	3	1	1	0	0	0	0	1	0	0	0	37.5	3500	0	1	3	0	1	1	1	1	1	1	1	0	0	0	1	0	0	0	0	0	0	1	1	1
548	33	1	1	3	3	145	52	1	2	1	0	0	1	4	0						0	0	0	39	3700	0	3	2	1	0	0	1	1	1	1	1	1	1	1	1	1	1	1	1	0	1	0	0	0
547	28	0	1	3	4	155	52	4	4	1	0	0	1	4	0						0	0	0	38.3	2900	0	1	1	1	1	0	1	1	1	1	1	1	1	1	1	1	1	0	1	1	1	1	1	1
546	25	0	1	3	3	158	69	4	2	1	0	1	1	4	0						0	0	0	36	2150	0	1	1	0	0	1	1	1	1	1	1	1	0	0	1	1	0	1	0	0	0	1	1	1
545	29	1	1	3	3	156	65	1	3	1	0	0	1	4	0						0	0	0	38.1	2400	1	1	2	1	1	0	1	1	1	1	1	0	0	1	0	0	0	0	1	1	1	1	1	1
544	20	0	1	3	3	155	69	4	2	1	1	1	1	4	0						0	1	0	39.2	3300	0	1	1	0	1	1	1	1	1	1	0	0	0	1	0	0	0	0	0	0	0	1	1	1
543	29	1	1	3	3	157	60	1	2	1	0	1	2	2	2					1	1	0	0	37.5	2800	0	1	2	1	0	0	1	1	1	1	0	1	1	1	1	1	1	1	1	0	1	1	1	1
542	32	0	1	3	2	155	70	2	2	1	0	1	2	1	1	0	0	0	1	0	0	0	0	37.1	2900	0	3	2	0	1	1	1	1	1	1	0	0	0	1	0	0	0	0	0	0	0	1	1	1
541	23	0	1	3	3	156	70	4	2	1	0	0	1	4	0						0	0	0	39.2	3200	0	1	1	0	1	0	0	0	0	0	0	0	0	1	0	0	0	0	0	0	0	1	0	1
540	25	0	1	3	4	147	63	3	4	1	0	1	2	2	2						0	0	0	37.3	2600	0	1	2	1	0	0	1	1	1	1	1	1	1	1	0	0	0	1	1	1	1	1	0	0
539	37	0	1	2	4	155	63	4	4	1	0	0	3	1	1	0	0	0	1	1	1	1	0	40	3400	0	1	3	0	0	1	1	1	1	1	1	0	0	1	0	0	0	0	1	0	1	1	1	1
538	34	1	1	3	2	150	66	2	2	1	1	0	2	1	1	0	0	0	0	0	1	0	0	37.6	3700	0	3	3	1	1	0	0	0	1	1	0	1	1	1	0	0	0	0	0	0	1	1	1	1
537	39	0	1	3	4	150	58	3	3	1	0	1	1	4	0						1	0	0	37.3	2500	0	1	1	1	1	0	1	1	0	1	1	1	1	1	1	1	1	1	1	0	0	1	0	1
536	26	0	1	3	4	168	75	1	1	1	1	1	1	4	0						1	0	0	39	3300	0	1	2	0	1	1	0	1	1	1	0	0	0	1	0	0	0	0	0	0	0	1	0	1
535	41	0	1	3	1	155	63	2	2	1	0	0	3	1	1	0	0	0	1	0	0	0	0	37.5	2500	1	1	3	1	0	0	0	0	1	1	0	1	1	1	1	1	1	1	0	0	1	1	1	1
534	34	0	1	2	4	160	67	5	3	1	0	1	2	2	2						0	0	0	37.3	3000	0	1	2	0	0	1	0	0	0	0	0	0	0	1	0	0	0	0	0	0	0	1	1	1
533	31	0	1	1	3	155	57	1	2	1	0	1	1	4	0						0	0	0	37.1	3000	0	1	2	0	1	1	0	0	1	0	1	0	0	0	0	0	0	1	0	0	0	1	1	1
532	29	0	1	3	3	155	61	3	2	1	0	1	1	4	0						0	0	0	36.3	3400	0	1	2	1	0	0	1	0	1	1	1	0	0	1	0	0	0	1	1	0	0	1	0	1
531	28	0	1	3	2	153	74	4	2	0	0	0	3	1	1	0	0	0	0	1	0	0	0	37	3200	0	1	3	0	0	1	0	0	0	0	0	0	0	0	0	0	0	0	0	0	0	1	0	1
530	29	0	1	3	2	155	66	1	3	1	1	0	3	1	1	0	0	0	1	1	1	0	0	39	3380	0	1	2	0	1	1	0	0	1	1	1	0	0	0	0	0	0	1	0	0	0	1	1	1
529	30	1	1	3	2	156	72	2	1	1	1	0	1	4	0						1	0	0	37.5	3200	0	1	1	0	1	1	1	1	1	1	0	0	0	0	0	0	0	0	0	0	0	1	0	0
528	32	0	1	3	3	165	90	2	2	1	0	0	2	1	1	0	0	0	0	0	1	0	0	38.4	3500	0	3	2	0	0	1	0	0	1	1	0	0	0	0	0	0	0	1	0	0	0	1	1	1
527	42	0	1	1	4	158	60	2	2	1	1	0	2	1	1	0	0	0	0	0	0	0	0	39	3400	0	1	2	0	1	1	0	0	1	1	1	0	0	0	0	0	0	0	0	0	0	1	1	1
526	28	0	1	3	3	155	74	3	4	1	1	0	2	2	2						0	0	0	39	3130	0	1	2	1	1	0	0	0	1	1	1	1	1	1	0	0	0	1	0	0	1	0	1	0
525	29	1	1	3	4	156	58	3	4	1	1	1	1	4	0						0	0	0	38	3410	0	3	2	0	1	0	1	1	1	1	1	0	0	0	1	0	0	1	0	0	0	1	0	1
524	27	0	1	3	4	158	55	3	3	1	0	0	1	4	0						0	0	0	37.5	2890	0	1	2	0	1	0	1	1	1	1	1	0	0	1	1	0	0	1	0	0	0	1	0	1
523	34	1	1	3	2	160	65	1	2	1	0	0	2	2	2						0	0	0	39.2	3000	0	1	2	1	1	0	1	1	1	1	0	1	1	1	0	0	0	1	0	0	0	1	1	1
522	28	1	1	3	4	145	55	3	2	1	0	1	2	1	1	0	0	0	1	1	0	0	1	36.3	2300	0	1	2	0	0	1	1	1	1	1	1	0	0	0	1	0	0	1	0	0	0	1	1	1
521	39	1	1	3	1	150	52	5	2	1	0	0	3	1	1	0	0	0	0	0	0	1	0	38.6	3000	0	2	3	1	0	0	0	0	0	0	0	0	0	0	0	0	0	1	1	0	1	1	1	1
520	27	1	1	3	4	162	76	3	4	1	0	0	2	2	2						0	0	0	39	3598	0	1	2	1	1	0	1	1	1	1	1	0	1	0	1	0	0	1	1	0	0	1	1	1
519	33	1	1	3	4	162	64	3	4	1	0	0	2	1	1	0	0	0	1	1	0	0	0	40.3	3115	0	1	2	0	1	1	1	0	1	1	1	1	1	1	0	0	0	1	1	0	0	1	1	0
518	27	0	1	3	3	160	63	2	3	1	0	0	1	4	0						0	0	0	40	3144	0	1	2	1	1	0	1	1	1	1	1	1	1	0	0	0	0	1	0	0	1	1	1	0
517	22	1	1	3	1	150	57	1	2	1	0	0	1	4	0						0	0	0	37.6	2500	1	1	1	0	1	1	0	0	0	0	0	0	0	1	0	0	0	0	0	0	0	1	1	0
516	32	1	1	3	3	163	80	4	2	1	0	0	3	1	1	0	0	0	0	1	0	0	0	37.3	3300	0	3	3	0	1	1	0	0	0	0	1	0	0	0	0	0	0	0	0	0	0	1	1	1
515	26	1	1	3	3	160	88	1	2	1	0	0	1	4	0						0	0	0	37.1	2900	0	3	2	0	1	1	1	1	1	1	1	1	0	1	0	0	0	0	0	0	0	1	1	1
514	35	0	1	1	3	152	70	1	2	1	0	0	1	4	0						1	0	0	38.4	3200	0	1	1	0	1	1	1	1	1	1	1	1	1	1	0	0	0	1	1	1	0	1	0	1
513	28	1	1	3	3	168	74	5	2	1	0	0	2	2	2						1	0	0	37.6	3100	0	1	2	0	0	1	0	0	0	0	1	0	0	1	0	0	0	0	0	1	0	1	1	0
512	35	0	1	1	4	150	56	3	2	1	0	0	1	4	0						1	0	0	38.5	2400	1	2	1	1	1	0	1	1	1	1	0	1	1	1	0	0	0	0	1	1	1	1	1	1
511	26	0	1	3	4	160	66	3	3	1	0	1	1	4	0						0	0	0	36.1	3000	0	1	2	0	1	1	1	0	0	0	1	0	0	0	0	0	0	1	0	0	0	1	0	1
510	42	0	1	3	4	153	66	5	3	1	1	0	1	4	0						0	0	0	37.2	3700	0	3	2	0	1	1	0	1	1	1	1	1	0	0	1	0	1	0	0	0	0	1	0	1
509	36	0	1	3	3	160	85	1	2	1	0	0	2	2	2						1	0	0	36.2	2900	0	1	2	1	0	0	1	1	1	1	0	1	1	1	0	0	0	1	1	0	1	1	0	0
508	28	0	1	3	4	157	70	3	3	1	1	1	1	4	0						0	0	0	39.1	3100	0	1	2	0	1	1	1	1	0	0	0	0	0	0	0	0	0	1	0	0	0	1	1	1
507	29	1	1	4	4	158	78	4	3	1	1	1	1	4	0						0	0	0	37.3	3300	0	1	1	0	1	1	1	1	1	1	0	0	0	1	0	0	0	0	0	0	0	1	0	1
506	33	1	1	1	2	155	60	2	2	1	0	0	1	4	0						0	1	1	36.5	2400	1	1	1	1	1	0	1	1	1	1	0	1	1	1	1	0	0	0	1	0	1	1	0	0
505	21	1	1	2	4	155	65	1	2	1	0	0	1	4	0						0	0	0	36.3	2400	1	1	1	1	0	1	1	1	1	1	0	1	1	1	1	0	0	1	1	0	1	1	0	0
504	28	0	1	2	4	158	57	5	2	1	0	0	2	1	1	0	0	1	1	0	0	0	0	37.5	2640	1	1	3	0	1	1	0	1	1	1	1	0	0	1	1	0	0	0	0	0	0	1	1	1
503	37	0	1	1	2	160	60	1	1	1	0	0	3	1	1	0	0	0	0	0	0	0	0	36.6	2960	0	1	3	0	1	1	0	0	1	1	0	0	0	0	1	0	0	0	0	0	0	1	0	1
502	30	1	1	1	3	156	99	2	2	1	0	0	3	1	1	0	0	0	0	0	1	0	0	37	3100	0	2	3	0	0	0	1	1	1	1	0	0	0	0	1	0	0	0	0	0	1	1	1	1
501	27	0	1	1	4	155	64	3	4	1	0	1	1	4	0						0	0	0	40.2	3000	0	1	2	0	1	0	1	1	1	1	1	0	0	1	0	1	0	0	1	0	0	1	0	0
500	31	0	1	2	4	155	65	3	4	1	0	1	2	2	2						0	0	0	36.4	3100	0	3	2	0	1	1	0	1	0	0	1	0	0	0	1	0	0	1	0	0	0	1	1	1
[truncated: 27 more columns]
